# Supplementary material for: Gene expression meta-analysis in diffuse low-grade glioma and the corresponding histological subtypes
Source: Sci Rep. 2017 Sep 18;7:11741. doi: 10.1038/s41598-017-12087-y (PMC5603565; doi:10.1038/s41598-017-12087-y)
Supplement: Supplementary file 2 — Supplementary Table S1 [file 41598_2017_12087_MOESM2_ESM.xls]

## Sheet: Gain and Loss genes
Gain and Loss genes in DLGG vs. NG
Abbreviations: DLGG, diffused low-grade glioma; NG, non-glioma; DE, differentially expressed.
Gain genes
Gain genes are the part of DE genes uniquely identified in meta-analysis. These genes show relatively weak
but consistent expression profile across different datasets. They benefit from more samples, thus more
confidence to be declared as DE genes.
FBLN1	KIAA0040	DRD2	AKAP1	ZNF135	GYPC	VGLL1	ILK	MAPK8
Loss genes
Loss genes that were genes identified as DE genes in any individual analysis, but not in the meta-analysis.
These genes either show conflicting changes of expression profile, or very big variations across different
studies (i.e. batch effect or system bias due to different platforms).
CEBPZ	GRM7	TFAP2C	FADD	POU3F4	RREB1	CRK	KIAA0196	AQP5	ADD1	SCGB1A1	MARK3
DST	HERPUD1	GLI2	SLC31A2	MUC1	RPL9	U2AF2	RGS16	NTRK3	CYP11A1	FOS	FBN1
MAP3K10	KCNA4	TBC1D5	ATF7	FDX1	ATF1	ZNF7	TLE4	SF3B3	NUP62	CTGF	GTF2E1
PHF3	KCNC4	MAP4K2	CLOCK	HTR3A	SLK	PIGC	RARA	RPL36AL	HSPE1	NDST2	CYBA
RABIF	KCNMA1	ARG2	CKAP4	CAT	SCP2	SMAD2	OSBP	PPP2R5C	FOSL1	TOP3B	SECTM1
YES1	KL	CIB1	TAF15	CRKL	FNTA	FOXM1	MLC1	IL24	TNFAIP3	TUBGCP3	CPB2
AKAP5	ME3	XRCC5	GPR3	TGFA	RCOR1	TRIO	NAT1	LAMC1	STX16	ATF6	ALDH1B1
AUH	NUP93	C5	SLC9A1	GCNT2	PLXNA3	CKB	IFIT5	GLUD1	CEBPD	USP9X	DMD
DRP2	PDYN	MCF2	RB1CC1	SLC1A3	PCYT1A	CDH17	POMC	EXOSC7	COPA	RORA	PPIC
GALNT1	PGRMC1	SLC25A13	RBM10	RANBP2	DPT	PLOD2	NFYA	PDGFRL	KIT	FXN	ATXN1
GOLGA1	PRKCE	DAZAP2	PLD1	AKAP10	GOLGB1	UBE2A	TOP2B	MR1	TBXAS1	IKBKE	LGALS4
KCNJ3	RBL1	EIF2S3	PNMT	MYL7	GNB2	MYH11	TBP	HMGN3	PPM1F	RHO	KPNA1
KIAA0368	RPL14	THOC1	PLXNB1	GCNT1	RBM25	NFE2L1	MFAP1	SEMA3A	RARRES2	MPHOSPH6	TOMM20
LIG4	RPL24	PRKAB1	DAP	PEX1	GRK6	CUL4B	BCR	SP100	C8B	HNF4A	FYB
NUBP1	SNRPD3	CRY1	DLGAP1	ARNT	CDKL5	NRAS	MGAT2	CD3G	TGFBR3	LY6D	KYNU
OCA2	SNTB2	KCNA3	PRKAR1A	PDXK	DLG1	PSMA2	BTD	ATP2A3	RFXAP	NR3C1	TRIM32
PDE1C	SP1	LRP2	TARBP1	MAX	FOXD1	DFFA	CDKN1C	GNL2	IMPDH1	FLII	COL11A2
PPP3CA	SSR4	ASPA	PMM1	NCOA2	KTN1	NFIC	EED	PDGFRB	KIAA0100	NTRK2	BET1
RPS3	TP53I11	SFTPC	ZNF160	ARF4	PITPNB	UGCG	ERBB3	PPP2R2A	CRYAA	APOD	SLCO1A2
SEMA4D	TPMT	NCSTN	ADH5	RFC1	HSF4	KRT5	NDST1	MAP3K4	BTG3	TFF1	TGM3
TAF4B	TRA2A	UVRAG	MELK	CSNK2A2	MYLK	CYP1B1	COPS5	TAP2	COL17A1	MAP2K2	SRF
TRPV6	TRIM25	ANXA6	PDGFB	SMARCA1	ETFA	MAP3K12	ARPC1A	CENPF	SMPD1	PRCC	KNG1
USP14	ARHGAP19	ABLIM1	RPN1	GRB2	MLH1	USP10	JUP	ITGB1	ERH	POLB	LST1
ZNF516	ATP6V1A	PPARA	RFC4	AHCY	SNRPB2	EZH1	FOSL2	CREM	ACYP2	POLD4	MRPL3
ABCA2	CRYAB	PIGF	PTGS2	TIMP2	FBLN2	NOS3	DPP4	MCC	MUC5B	ZNF592	SLC4A1
ADRA2A	HMGN4	ZNF184	DDO	CALML3	DCHS1	TRIP11	FLT3LG	SCARB2	ACRV1	MAN2C1	ATP6V1B1
APBA1	KEAP1	SRRM2	RAPGEF3	TMPO	NF1	PBX1	PPOX	PDE6A	SLPI	DLX4	RRAGB
CASP6	MAT2A	IRF2	PTPN4	LRRC14	PHLDA2	HESX1	BIRC2	MC1R	FKBP2	SREBF2	DDOST
CCDC6	MATN2	PHKB	UCN	KCNJ1	EVI2A	NDUFV2	FGFR1	FHIT	MIF	PSMA1	EIF4G3
CKS2	SMARCD2	CACNA1D	CASP3	NET1	ATF4	CTNNB1	MPHOSPH9	CASP1	DMWD	GEM	HRC
CNN3	PPID	DHODH	MYOM2	MAP3K8	PRIM1	CD9	PRKAA1	SLC20A1	NCBP1	ECH1	BIRC3
DLG3	PRPF4B	CHD8	HIBCH	RARB	SLC33A1	MEF2A	PLS1	ENPEP	DNASE1L1	TYR	UQCRC1
GABPA	CPD	NEK9	DIO2	RHOB	TAZ	SLC1A2	GALK1	NUP98	POLRMT	AAMP	BRCA2
GDI1	NR2C1	PASK	LRRC6	ELK4	CSNK1D	FZD9	IL12A	PON3	NCF2	TFRC	TXNRD1
GLRA2	GNL1	PGK1	VRK2	KEL	KIAA0141	BLVRA	MRPL19	PBXIP1	NDUFB7	CDKL1	AK1
GPC5	COL9A3	CREB1	MAP4K5	CTNNA1	BCAT1	RFC2	NCF4	NEDD9	CBX1	BDKRB1	CDK6
STK25	PAFAH1B2	COL4A2	ARHGDIA	MPI	MRPL23

## Sheet: up and down regulated genes
Genes differentially expressed among different studies (Pval<0.0001) in DLGG vs. NG
Abbreviations: DLGG, diffuse low-grade glioma; NG, non-glioma; ES, effect size.
upregulated genes					downregulated genes
EntrezID	Name	Combined ES	P value		EntrezID	Name	Combined ES	P value
6678	SPARC	2.8727	0		5950	RBP4	-2.7344	6.24e-15
10797	MTHFD2	2.8634	0		887	CCKBR	-2.6242	6.24e-15
5803	PTPRZ1	2.7797	1.26e-10		6804	STX1A	-2.5435	0
6659	SOX4	2.6366	0		23531	MMD	-2.5336	0
9459	ARHGEF6	2.4971	0		7781	SLC30A3	-2.5278	7.92e-09
5375	PMP2	2.4946	0		1428	CRYM	-2.4535	0
6938	TCF12	2.4753	0		1020	CDK5	-2.4533	0
6175	RPLP0	2.4696	0		3761	KCNJ4	-2.4439	0
7079	TIMP4	2.4588	0		2555	GABRA2	-2.4082	0
7078	TIMP3	2.3411	0		529	ATP6V1E1	-2.4026	0
3176	HNMT	2.3293	3.28e-15		3706	ITPKA	-2.3965	6.43e-14
10628	TXNIP	2.2352	0		5590	PRKCZ	-2.3962	0
2149	F2R	2.2303	1.5e-09		10716	TBR1	-2.3924	2.63e-10
10203	CALCRL	2.2276	0		5774	PTPN3	-2.3709	6.91e-11
5863	RGL2	2.1531	1.44e-09		3251	HPRT1	-2.3599	0
1666	DECR1	2.1517	7.11e-13		9764	KIAA0513	-2.3342	0
4609	MYC	2.1013	3.28e-15		5999	RGS4	-2.3117	0
3399	ID3	2.0825	0		7504	XK	-2.2786	1.51e-14
22919	MAPRE1	2.0611	7.22e-14		1010	CDH12	-2.2761	1.72e-06
590	BCHE	2.0528	2e-11		2806	GOT2	-2.261	0
4828	NMB	2.0517	0		7087	ICAM5	-2.2598	5.75e-10
3400	ID4	2.0407	1.23e-14		2554	GABRA1	-2.2499	0
341	APOC1	2.0273	0		6855	SYP	-2.2251	0
11031	RAB31	1.9863	3.41e-12		10653	SPINT2	-2.2168	0
7157	TP53	1.9841	0		2044	EPHA5	-2.2084	3.79e-10
3930	LBR	1.9665	1.22e-11		8448	DOC2A	-2.1988	1.26e-10
1956	EGFR	1.9611	3.28e-12		288	ANK3	-2.1925	0
4781	NFIB	1.9558	0		526	ATP6V1B2	-2.1727	0
5613	PRKX	1.9466	1.42e-10		2913	GRM3	-2.1387	0
429	ASCL1	1.944	4.6e-13		10966	RAB40B	-2.1366	2.1e-13
1108	CHD4	1.9336	0		5274	SERPINI1	-2.1305	0
2534	FYN	1.9303	7.6e-12		5864	RAB3A	-2.1284	4.85e-13
5894	RAF1	1.9202	9.29e-15		6812	STXBP1	-2.1198	0
3842	TNPO1	1.9156	0		3708	ITPR1	-2.1104	0
604	BCL6	1.9075	0		4208	MEF2C	-2.1095	0
1915	EEF1A1	1.9029	1.04e-11		5019	OXCT1	-2.0912	0
3030	HADHA	1.8788	2.4e-13		2903	GRIN2A	-2.0827	2.97e-11
6917	TCEA1	1.8639	6.24e-15		4190	MDH1	-2.0681	3.73e-10
3371	TNC	1.8435	3.97e-12		5601	MAPK9	-2.0671	7.81e-10
1519	CTSO	1.8413	8.19e-09		1123	CHN1	-2.0587	0
2115	ETV1	1.8139	0		1961	EGR4	-2.0521	1.31e-10
5445	PON2	1.7931	0		6775	STAT4	-2.0346	3.44e-13
6749	SSRP1	1.7922	0		7306	TYRP1	-2.0217	2.41e-08
10672	GNA13	1.7888	1.28e-05		527	ATP6V0C	-2.017	1.75e-10
7175	TPR	1.7637	1.33e-11		22920	KIFAP3	-1.9908	0
1615	DARS	1.7611	3.28e-15		794	CALB2	-1.9908	5.3e-12
4172	MCM3	1.7577	6.24e-15		7529	YWHAB	-1.9818	0
23279	NUP160	1.754	1.76e-07		22924	MAPRE3	-1.9785	0
3609	ILF3	1.7503	0		3964	LGALS8	-1.9708	0
4086	SMAD1	1.7397	0		5138	PDE2A	-1.9502	0
4841	NONO	1.7384	6.06e-06		4345	CD200	-1.9463	1.9e-12
2273	FHL1	1.7352	1.48e-07		4747	NEFL	-1.9292	0
4792	NFKBIA	1.7349	8.21e-09		8395	PIP5K1B	-1.9287	1.1e-12
868	CBLB	1.7287	0		8936	WASF1	-1.9273	0
3654	IRAK1	1.7064	0		322	APBB1	-1.9124	0
5970	RELA	1.7005	3.15e-09		2134	EXTL1	-1.904	1.12e-08
6223	RPS19	1.6997	0		1742	DLG4	-1.9026	0
6159	RPL29	1.6904	3.12e-13		492	ATP2B3	-1.8853	3.02e-07
6764	ST5	1.6889	6.18e-12		6000	RGS7	-1.878	2.78e-09
10180	RBM6	1.6886	5.47e-10		26999	CYFIP2	-1.8688	0
3397	ID1	1.6839	6.15e-10		3241	HPCAL1	-1.861	3.28e-15
6472	SHMT2	1.6716	0		4856	NOV	-1.8376	5.35e-09
2047	EPHB1	1.6716	1.51e-08		10479	SLC9A6	-1.8358	0
6929	TCF3	1.6705	9.75e-13		9783	RIMS3	-1.8305	6.24e-15
5439	POLR2J	1.6669	0		4145	MATK	-1.8282	2.93e-09
10274	STAG1	1.6625	1.95e-06		1040	CDS1	-1.8282	5.07e-09
6051	RNPEP	1.6539	1.39e-09		1844	DUSP2	-1.8264	2.81e-11
9989	PPP4R1	1.6529	8.93e-06		9071	CLDN10	-1.8255	0
5648	MASP1	1.6471	3.03e-06		2258	FGF13	-1.8217	6.93e-10
3977	LIFR	1.6357	7.87e-09		6622	SNCA	-1.8197	8.58e-06
4953	ODC1	1.6291	7.14e-13		4130	MAP1A	-1.8099	0
4267	CD99	1.6269	0		1183	CLCN4	-1.8046	4.05e-06
657	BMPR1A	1.621	9.33e-11		2523	FUT1	-1.8021	1.34e-13
6210	RPS15A	1.6165	1.06e-10		7070	THY1	-1.8007	0
3709	ITPR2	1.6022	0		6715	SRD5A1	-1.8001	4e-06
8939	FUBP3	1.5992	2e-11		3131	HLF	-1.7912	0
7297	TYK2	1.5844	2.14e-07		3423	IDS	-1.7641	1.16e-08
11335	CBX3	1.5803	1.84e-11		5588	PRKCQ	-1.7613	2.56e-06
9686	VGLL4	1.5791	3.58e-12		2172	FABP6	-1.7595	4.79e-08
7551	ZNF3	1.578	9.76e-09		6515	SLC2A3	-1.7534	3.04e-07
472	ATM	1.5722	1.3e-05		4761	NEUROD2	-1.7446	2.83e-06
1312	COMT	1.5627	1.45e-11		1016	CDH18	-1.7356	3.74e-13
6599	SMARCC1	1.5578	4.57e-08		4745	NELL1	-1.7342	5.86e-07
10541	ANP32B	1.5404	2.2e-08		311	ANXA11	-1.7235	0
875	CBS	1.5383	0		478	ATP1A3	-1.7172	0
5094	PCBP2	1.5325	0		3631	INPP4A	-1.7118	4.84e-14
3735	KARS	1.5275	1.37e-09		11075	STMN2	-1.708	0
2773	GNAI3	1.5267	1.39e-09		3595	IL12RB2	-1.7077	7.71e-05
143	PARP4	1.5229	9.33e-11		23646	PLD3	-1.6978	2.48e-07
7150	TOP1	1.513	0		2566	GABRG2	-1.6859	0
22929	SEPHS1	1.5124	3.09e-05		3094	HINT1	-1.6821	3.15e-14
5547	PRCP	1.5119	1.94e-09		1917	EEF1A2	-1.6775	2.38e-14
6230	RPS25	1.5102	6.48e-12		6863	TAC1	-1.6672	3.99e-12
6128	RPL6	1.5061	0		3798	KIF5A	-1.6659	3.67e-10
6402	SELL	1.5059	0		25797	QPCT	-1.6576	3.28e-15
1196	CLK2	1.5022	5.43e-07		1845	DUSP3	-1.6489	0
5531	PPP4C	1.5017	7.92e-05		1113	CHGA	-1.646	0
5598	MAPK7	1.4992	1.28e-06		159	ADSS	-1.6458	2.16e-05
5696	PSMB8	1.4938	0		4118	MAL	-1.6444	1.63e-13
10766	TOB2	1.4935	2.12e-07		7138	TNNT1	-1.6425	1.4e-09
6651	SON	1.4933	3.28e-15		2987	GUK1	-1.6413	2.66e-14
5156	PDGFRA	1.4907	3.73e-10		8775	NAPA	-1.6385	0
9654	TTLL4	1.4833	1.14e-11		5621	PRNP	-1.6358	2.64e-10
308	ANXA5	1.4722	0		10669	CGREF1	-1.6315	6.44e-08
7572	ZNF24	1.4702	0		5532	PPP3CB	-1.6277	1.08e-05
7486	WRN	1.4695	8.37e-06		5600	MAPK11	-1.6201	4.63e-09
22796	COG2	1.4677	9.35e-11		4885	NPTX2	-1.6193	2.53e-11
1445	CSK	1.4649	5.28e-08		10982	MAPRE2	-1.6138	7.93e-09
54453	RIN2	1.4647	1.23e-05		5223	PGAM1	-1.611	0
9656	MDC1	1.4465	3.66e-07		3419	IDH3A	-1.6109	1.22e-09
7072	TIA1	1.4454	2.89e-05		2185	PTK2B	-1.6076	2.11e-08
655	BMP7	1.4399	0		26220	DGCR5	-1.5936	6.84e-07
9785	DHX38	1.4362	3.53e-13		6710	SPTB	-1.5911	2.33e-13
7003	TEAD1	1.4309	5.02e-10		5515	PPP2CA	-1.5866	0
1466	CSRP2	1.4303	1.43e-09		3163	HMOX2	-1.5847	2.69e-07
1857	DVL3	1.4289	0		5126	PCSK2	-1.5734	0
8500	PPFIA1	1.4252	4.21e-09		9771	RAPGEF5	-1.5696	1.38e-09
5034	P4HB	1.4219	1.24e-12		9377	COX5A	-1.5648	0
6234	RPS28	1.4086	2.12e-07		9270	ITGB1BP1	-1.5647	0
8692	HYAL2	1.3933	3.56e-05		8774	NAPG	-1.5595	2.33e-11
567	B2M	1.3866	0		2043	EPHA4	-1.5575	0
6203	RPS9	1.3857	7.58e-10		23542	MAPK8IP2	-1.557	3.28e-15
1207	CLNS1A	1.3813	1.77e-06		9114	ATP6V0D1	-1.5468	2.68e-08
4089	SMAD4	1.376	3.91e-08		4248	MGAT3	-1.5354	3.49e-09
11118	BTN3A2	1.3754	1.11e-06		5566	PRKACA	-1.5214	0
9013	TAF1C	1.3691	1.08e-10		4942	OAT	-1.5188	1.2e-09
580	BARD1	1.3682	1.2e-06		4199	ME1	-1.5106	1.2e-09
224	ALDH3A2	1.3631	0		814	CAMK4	-1.5061	4.65e-07
2217	FCGRT	1.3611	3.15e-14		785	CACNB4	-1.5048	3.52e-06
25	ABL1	1.3565	5.07e-05		5580	PRKCD	-1.5028	1.51e-14
10181	RBM5	1.3545	6.19e-10		5334	PLCL1	-1.4895	8.89e-06
6925	TCF4	1.3499	0		104	ADARB1	-1.488	5.07e-07
6934	TCF7L2	1.3471	3.31e-05		2781	GNAZ	-1.4877	0
595	CCND1	1.3458	0		5595	MAPK3	-1.4841	5.9e-14
2548	GAA	1.3438	2.35e-09		6456	SH3GL2	-1.4738	0
6897	TARS	1.3429	1.85e-10		5744	PTHLH	-1.459	9.34e-08
3092	HIP1	1.3417	5.44e-13		775	CACNA1C	-1.454	7.67e-06
7639	ZNF85	1.3381	0		26578	OSTF1	-1.4386	2.93e-10
4927	NUP88	1.3366	1.08e-06		5141	PDE4A	-1.4332	1.26e-09
5501	PPP1CC	1.3197	1.85e-08		5494	PPM1A	-1.4283	1.64e-08
642	BLMH	1.3162	0		1175	AP2S1	-1.426	0
5378	PMS1	1.313	4.74e-09		29	ABR	-1.4202	0
6477	SIAH1	1.3116	3.02e-07		9053	MAP7	-1.413	1.22e-09
5062	PAK2	1.3109	3.6e-06		23479	ISCU	-1.4123	3.22e-09
23511	NUP188	1.3093	0		7163	TPD52	-1.4083	1.22e-05
221037	JMJD1C	1.3093	6.97e-05		8567	MADD	-1.4003	1.25e-10
5930	RBBP6	1.3078	3.39e-09		518	ATP5G3	-1.399	1.31e-10
27044	SND1	1.3042	0		7320	UBE2B	-1.3931	0
4534	MTM1	1.3023	2.11e-08		9778	KIAA0232	-1.3911	4.72e-08
5033	P4HA1	1.2949	0		2926	GRSF1	-1.3899	6.13e-10
10493	VAT1	1.2842	0		1394	CRHR1	-1.3854	6.23e-09
54498	SMOX	1.2785	0		476	ATP1A1	-1.3846	3.21e-06
7852	CXCR4	1.2763	0		2060	EPS15	-1.3783	3.62e-08
8897	MTMR3	1.2725	4.36e-09		7799	PRDM2	-1.3768	3.61e-05
4026	LPP	1.2703	3.5e-08		9791	PTDSS1	-1.3743	0
800	CALD1	1.2682	1.3e-06		8111	GPR68	-1.3679	8.23e-13
8773	SNAP23	1.2681	5.79e-11		1952	CELSR2	-1.3587	4.9e-13
2356	FPGS	1.26	5.55e-05		6900	CNTN2	-1.357	7.3e-07
5216	PFN1	1.2594	3.79e-06		2776	GNAQ	-1.3562	2.88e-10
4775	NFATC3	1.2592	1.57e-05		7991	TUSC3	-1.3539	5.35e-09
6421	SFPQ	1.2583	6.99e-09		1353	COX11	-1.3472	0
6259	RYK	1.2566	5.94e-06		2596	GAP43	-1.346	1.89e-13
29899	GPSM2	1.2557	3.82e-06		783	CACNB2	-1.3344	1.84e-06
4664	NAB1	1.2462	2.28e-06		5164	PDK2	-1.3224	0
4780	NFE2L2	1.2425	0		3939	LDHA	-1.3177	1.21e-12
3145	HMBS	1.2419	1.65e-05		3265	HRAS	-1.3149	4.12e-09
1875	E2F5	1.2373	4.81e-06		2869	GRK5	-1.3117	0
5255	PHKA1	1.2357	2.1e-08		4155	MBP	-1.3115	7.09e-12
1603	DAD1	1.2352	1.16e-13		1808	DPYSL2	-1.3109	1.06e-06
9768	KIAA0101	1.2201	0		4122	MAN2A2	-1.3101	4e-06
4678	NASP	1.22	9.61e-09		10059	DNM1L	-1.3088	4.37e-08
4174	MCM5	1.218	1.18e-07		9590	AKAP12	-1.3038	1.31e-06
1938	EEF2	1.2163	2.8e-05		4952	OCRL	-1.3017	2.3e-10
6193	RPS5	1.2128	3.9e-07		11343	MGLL	-1.2966	0
7536	SF1	1.2	7.02e-06		5800	PTPRO	-1.2841	2.54e-11
4669	NAGLU	1.1988	2.1e-12		5521	PPP2R2B	-1.2825	4.23e-09
9667	SAFB2	1.1951	4.43e-13		4946	OAZ1	-1.2782	0
960	CD44	1.195	2.82e-05		516	ATP5G1	-1.2779	0
11014	KDELR2	1.1947	1.99e-11		10920	COPS8	-1.2751	3.28e-15
5436	POLR2G	1.1922	1.25e-05		116138	KLHDC3	-1.2735	6.97e-05
6774	STAT3	1.1866	3.98e-05		351	APP	-1.2673	4.55e-05
6560	SLC12A4	1.1856	1.99e-09		5510	PPP1R7	-1.2663	0
7629	ZNF76	1.1847	0		5921	RASA1	-1.2591	3.39e-09
3073	HEXA	1.1805	1.72e-06		11151	CORO1A	-1.2578	7.51e-12
7046	TGFBR1	1.1802	6.67e-05		11034	DSTN	-1.2531	1.28e-08
4188	MDFI	1.178	1.82e-10		306	ANXA3	-1.2509	1.08e-09
4001	LMNB1	1.178	2e-08		5733	PTGER3	-1.2425	6.63e-07
4035	LRP1	1.177	4.47e-12		5160	PDHA1	-1.2412	0
8451	CUL4A	1.1766	3.02e-07		8237	USP11	-1.2356	2.41e-07
6670	SP3	1.1758	0		8372	HYAL3	-1.2216	2.93e-06
5514	PPP1R10	1.1751	2.1e-08		8851	CDK5R1	-1.2156	1.17e-05
867	CBL	1.1748	1.16e-08		54205	CYCS	-1.2112	0
1837	DTNA	1.1703	1.85e-07		8991	SELENBP1	-1.2061	0
7594	ZNF43	1.1701	2.48e-06		7472	WNT2	-1.2009	1e-11
5720	PSME1	1.1695	2.06e-06		6376	CX3CL1	-1.1979	3.15e-14
10521	DDX17	1.1686	8.75e-05		7416	VDAC1	-1.1918	2e-11
9101	USP8	1.1648	9.04e-06		5707	PSMD1	-1.1852	6.12e-07
7027	TFDP1	1.1648	7.53e-05		1345	COX6C	-1.1792	3.47e-07
6565	SLC15A2	1.1637	0		2235	FECH	-1.1782	5.94e-06
9770	RASSF2	1.1601	6.49e-07		3990	LIPC	-1.1775	1.32e-05
6641	SNTB1	1.1504	6.06e-08		1381	CRABP1	-1.1763	9.24e-10
2335	FN1	1.1499	3.28e-15		226	ALDOA	-1.1757	9.63e-06
3431	SP110	1.1489	3.29e-07		88	ACTN2	-1.1737	1.06e-07
6658	SOX3	1.1488	1.43e-07		3052	HCCS	-1.1708	1.06e-06
22916	NCBP2	1.147	8.25e-05		6843	VAMP1	-1.1697	4.93e-05
9261	MAPKAPK2	1.1443	1.58e-05		4352	MPL	-1.1673	3.9e-07
2639	GCDH	1.1426	9.5e-08		4336	MOBP	-1.165	1.5e-07
10346	TRIM22	1.1378	3.28e-15		6733	SRPK2	-1.1613	9.24e-10
2619	GAS1	1.1347	1.15e-08		6196	RPS6KA2	-1.1486	1.4e-07
7543	ZFX	1.1343	4.81e-09		515	ATP5F1	-1.1464	3.28e-15
6161	RPL32	1.1324	2.07e-08		5649	RELN	-1.146	1.13e-06
5627	PROS1	1.1323	6.44e-09		5718	PSMD12	-1.1409	3.28e-15
2521	FUS	1.1295	6.96e-05		2530	FUT8	-1.135	3.87e-06
5977	DPF2	1.1259	1.77e-06		10121	ACTR1A	-1.13	2.12e-08
3625	INHBB	1.1257	6.24e-15		3479	IGF1	-1.1273	6.24e-15
6872	TAF1	1.121	1.18e-06		2257	FGF12	-1.1226	1.38e-12
6228	RPS23	1.1204	1.01e-07		5318	PKP2	-1.1175	2e-08
1478	CSTF2	1.1165	3.13e-06		400	ARL1	-1.1137	1.51e-14
10234	LRRC17	1.1067	2.1e-14		1002	CDH4	-1.1083	4.65e-13
399979	SNX19	1.101	4.76e-06		6612	SUMO3	-1.1042	3.15e-14
10291	SF3A1	1.0991	1.64e-05		3084	NRG1	-1.0994	6.32e-12
3959	LGALS3BP	1.0975	5.47e-05		25801	GCA	-1.0985	4.87e-09
2549	GAB1	1.0974	6.31e-05		6595	SMARCA2	-1.0968	3.15e-14
11214	AKAP13	1.0963	5.09e-14		23770	FKBP8	-1.0929	4.66e-05
3716	JAK1	1.0784	4.09e-10		6921	TCEB1	-1.0928	1.31e-12
1009	CDH11	1.0762	5.19e-08		1264	CNN1	-1.0927	9.02e-08
2130	EWSR1	1.0757	4e-06		5529	PPP2R5E	-1.0925	1.51e-09
3151	HMGN2	1.0694	4.18e-07		6035	RNASE1	-1.0897	4.75e-07
1404	HAPLN1	1.0689	1.5e-13		1382	CRABP2	-1.0845	2.83e-06
4784	NFIX	1.068	5e-05		5789	PTPRD	-1.0776	8.67e-07
7474	WNT5A	1.0653	1.34e-08		10484	SEC23A	-1.0751	3.72e-09
9037	SEMA5A	1.0626	1.9e-13		5550	PREP	-1.0733	7.94e-06
23468	CBX5	1.0611	1e-07		7443	VRK1	-1.0731	8.76e-09
5586	PKN2	1.0596	3.74e-13		2280	FKBP1A	-1.0693	5.96e-09
4507	MTAP	1.0586	8.35e-06		5594	MAPK1	-1.0657	2.65e-10
7328	UBE2H	1.056	3.46e-05		1340	COX6B1	-1.0617	3.61e-06
2091	FBL	1.0547	2e-09		5563	PRKAA2	-1.0612	6.34e-05
3482	IGF2R	1.0543	9.2e-13		6711	SPTBN1	-1.0539	6.81e-05
3475	IFRD1	1.0532	2.19e-08		2774	GNAL	-1.0427	3.22e-06
5090	PBX3	1.0525	2.98e-13		134	ADORA1	-1.041	6.66e-13
1975	EIF4B	1.0503	4.48e-13		9610	RIN1	-1.0369	5.77e-13
11065	UBE2C	1.0448	1.88e-09		818	CAMK2G	-1.0296	3.42e-05
2963	GTF2F2	1.0309	6.11e-07		8402	SLC25A11	-1.0286	8.77e-09
7249	TSC2	1.0275	8.32e-05		1465	CSRP1	-1.0216	1.41e-12
1967	EIF2B1	1.0258	2.01e-06		2782	GNB1	-1.0216	1.67e-05
6996	TDG	1.0244	3.52e-08		2982	GUCY1A3	-1.0204	1.68e-12
929	CD14	1.0181	3.61e-05		5664	PSEN2	-1.0179	1.26e-12
23054	NCOA6	1.0164	2.02e-05		2745	GLRX	-1.0165	1.92e-05
10483	SEC23B	1.0144	6.25e-05		1455	CSNK1G2	-1.0143	1.43e-07
4361	MRE11A	1.0112	2.18e-12		5306	PITPNA	-1.0134	1.9e-12
1373	CPS1	1.0066	1.21e-09		5833	PCYT2	-0.99015	5.04e-12
6386	SDCBP	1.0057	8.93e-09		1185	CLCN6	-0.98687	2.67e-06
2634	GBP2	1.0046	4.07e-10		5799	PTPRN2	-0.97962	9.96e-12
7979	SHFM1	1.0036	2.16e-05		1995	ELAVL3	-0.96487	7.79e-06
3998	LMAN1	1.003	1.9e-09		1350	COX7C	-0.95983	1.95e-05
10106	CTDSP2	1.0027	4.22e-06		3680	ITGA9	-0.95911	4.59e-06
2935	GSPT1	0.99716	3.73e-05		7337	UBE3A	-0.94269	5.79e-11
6895	TARBP2	0.99131	4.66e-06		5569	PKIA	-0.93543	8.52e-11
2202	EFEMP1	0.9853	8.18e-12		7026	NR2F2	-0.90714	4.55e-06
821	CANX	0.98379	9.09e-12		9577	BRE	-0.90561	2.81e-07
5928	RBBP4	0.98349	7.51e-12		3718	JAK3	-0.89274	4.69e-10
5525	PPP2R5A	0.98303	6.64e-12		7164	TPD52L1	-0.88507	4.61e-06
9276	COPB2	0.97968	7.78e-12		3489	IGFBP6	-0.88495	3.36e-07
6742	SSBP1	0.97617	1.69e-06		3991	LIPE	-0.88059	3.8e-05
2058	EPRS	0.97058	2.83e-06		6197	RPS6KA3	-0.87837	8.07e-10
4891	SLC11A2	0.96983	1.69e-08		1628	DBP	-0.87833	7.04e-10
367	AR	0.96963	6.2e-07		7485	WRB	-0.87672	8.75e-10
3065	HDAC1	0.9685	2.28e-07		961	CD47	-0.86949	5.98e-07
10914	PAPOLA	0.96462	1.3e-05		10525	HYOU1	-0.8652	7.35e-05
182	JAG1	0.96041	2.48e-11		2180	ACSL1	-0.86108	7.96e-05
7699	ZNF140	0.9585	5.9e-05		2617	GARS	-0.85898	1.49e-05
7867	MAPKAPK3	0.95493	1.08e-07		2823	GPM6A	-0.85883	7.12e-07
6397	SEC14L1	0.95409	1.92e-06		2571	GAD1	-0.85641	2.31e-09
7040	TGFB1	0.94852	8.11e-07		996	CDC27	-0.85531	9.82e-05
5591	PRKDC	0.94782	2.67e-07		5797	PTPRM	-0.85048	2.9e-09
3665	IRF7	0.945	4.56e-05		27072	VPS41	-0.8444	1.72e-06
9112	MTA1	0.94488	7.84e-07		4738	NEDD8	-0.8389	4.5e-05
8570	KHSRP	0.94262	5.78e-07		1635	DCTD	-0.8379	4.49e-09
835	CASP2	0.94216	6.98e-07		8565	YARS	-0.82599	5.87e-07
5139	PDE3A	0.94051	4.67e-11		8766	RAB11A	-0.82013	3.95e-08
949	SCARB1	0.94014	5.23e-11		7322	UBE2D2	-0.81493	1.08e-06
4238	MFAP3	0.93486	1.56e-06		7074	TIAM1	-0.81392	1.08e-08
10105	PPIF	0.93477	9.06e-08		4665	NAB2	-0.8131	1.22e-08
6117	RPA1	0.92999	2.26e-05		10397	NDRG1	-0.81297	8.76e-05
8857	FCGBP	0.92501	9.35e-11		2135	EXTL2	-0.81088	2.33e-05
3480	IGF1R	0.92109	6.16e-06		9663	LPIN2	-0.80634	1.71e-08
22978	NT5C2	0.91735	6.8e-05		1487	CTBP1	-0.8062	1.46e-08
51741	WWOX	0.91638	1.94e-10		6236	RRAD	-0.79729	4.94e-05
3832	KIF11	0.91266	2.29e-07		5875	RABGGTA	-0.78715	1.01e-07
5996	RGS1	0.90821	7.46e-05		1859	DYRK1A	-0.78313	3.63e-06
9794	MAML1	0.90614	7.09e-08		8452	CUL3	-0.78277	3.95e-08
132	ADK	0.90055	3.61e-10		23365	ARHGEF12	-0.78224	4.37e-05
1291	COL6A1	0.89936	1.63e-06		6820	SULT2B1	-0.77487	6.52e-05
5893	RAD52	0.89908	1.04e-07		1633	DCK	-0.74187	1.85e-07
2012	EMP1	0.89546	2.19e-06		4204	MECP2	-0.72544	6.52e-05
79026	AHNAK	0.89363	4.9e-10		335	APOA1	-0.72499	3.66e-07
7024	TFCP2	0.89265	2.29e-07		5592	PRKG1	-0.72396	3.66e-07
4899	NRF1	0.89012	1.51e-05		488	ATP2A2	-0.71765	1.64e-05
1182	CLCN3	0.88546	7.78e-09		53340	SPA17	-0.70563	7.09e-07
6452	SH3BP2	0.88511	5.84e-05		5440	POLR2K	-0.70049	1.97e-05
9993	DGCR2	0.88004	2.78e-08		4129	MAOB	-0.6978	1.01e-06
183	AGT	0.87375	1.92e-09		9805	SCRN1	-0.68943	1.19e-06
7020	TFAP2A	0.87055	3.28e-05		6640	SNTA1	-0.68563	1.37e-06
977	CD151	0.87036	1.38e-09		43	ACHE	-0.68164	1.7e-06
6208	RPS14	0.87011	1.28e-09		23530	NNT	-0.68013	1.66e-06
6498	SKIL	0.86848	1.57e-06		6919	TCEA2	-0.67903	1.7e-06
4673	NAP1L1	0.85251	8.99e-05		22936	ELL2	-0.67399	2.39e-06
5069	PAPPA	0.84561	3.42e-09		6728	SRP19	-0.66712	2.72e-06
7082	TJP1	0.84536	8.38e-07		2063	NR2F6	-0.6595	3.3e-06
1627	DBN1	0.84147	4.05e-09		5504	PPP1R2	-0.65898	3.43e-06
387	RHOA	0.83805	1.1e-05		9874	TLK1	-0.6471	5.69e-06
7580	ZNF32	0.83746	3.82e-09		1298	COL9A2	-0.64205	4.75e-05
4232	MEST	0.83739	1.45e-05		286	ANK1	-0.63731	7.1e-06
5754	PTK7	0.83553	2.58e-05		3508	IGHMBP2	-0.62826	9.53e-06
5166	PDK4	0.82878	6.39e-09		1543	CYP1A1	-0.62617	2.22e-05
5888	RAD51	0.82433	1.65e-08		9522	SCAMP1	-0.62221	1.24e-05
5825	ABCD3	0.82066	1.28e-06		2192	FBLN1	-0.59909	2.29e-05
1026	CDKN1A	0.81949	8.76e-09		8079	MLF2	-0.58754	3.64e-05
3099	HK2	0.81818	5e-06		1813	DRD2	-0.58599	3.64e-05
9928	KIF14	0.81732	9.96e-09		339	APOBEC1	-0.5797	4.58e-05
2317	FLNB	0.81611	8.26e-06		51442	VGLL1	-0.56923	6.36e-05
323	APBB2	0.81525	9.8e-09		9338	TCEAL1	-0.56167	7.49e-05
28951	TRIB2	0.81	1.44e-08		5599	MAPK8	-0.55298	9.82e-05
1285	COL4A3	0.80661	1.67e-05
10095	ARPC1B	0.80046	2.04e-08
1654	DDX3X	0.79949	1.92e-08
5836	PYGL	0.79616	2.3e-08
8682	PEA15	0.79046	3.29e-05
7681	MKRN3	0.78831	2.88e-05
2633	GBP1	0.77873	4.88e-05
6788	STK3	0.77588	2.93e-05
8837	CFLAR	0.77564	5.67e-06
3059	HCLS1	0.76934	6.4e-08
3655	ITGA6	0.76753	6.38e-08
1000	CDH2	0.75708	4.7e-05
3835	KIF22	0.75369	6.98e-06
5764	PTN	0.74579	1.72e-07
1387	CREBBP	0.74362	1.6e-07
5576	PRKAR2A	0.73687	3.66e-07
2120	ETV6	0.73634	1.65e-05
80742	PRR3	0.73009	1.79e-05
1286	COL4A4	0.72682	3.2e-07
5096	PCCB	0.72597	3.46e-07
6518	SLC2A5	0.72348	3.69e-07
563	AZGP1	0.7199	4.23e-07
231	AKR1B1	0.71289	1.82e-05
12	SERPINA3	0.71248	7.94e-06
5993	RFX5	0.70881	6.69e-07
5447	POR	0.70764	2.16e-05
993	CDC25A	0.70623	8.98e-05
9020	MAP3K14	0.69973	4.14e-06
3927	LASP1	0.69839	9.41e-07
6642	SNX1	0.6945	4.89e-05
6443	SGCB	0.69335	1.03e-06
7035	TFPI	0.6886	1.31e-06
5781	PTPN11	0.67785	2.27e-06
3689	ITGB2	0.67718	1.79e-06
5457	POU4F1	0.67692	3.13e-05
5991	RFX3	0.67567	2.26e-05
1520	CTSS	0.67393	8.91e-06
397	ARHGDIB	0.66667	7.54e-06
6525	SMTN	0.6666	2.55e-05
4601	MXI1	0.65464	1.03e-05
871	SERPINH1	0.65375	4.18e-06
1536	CYBB	0.65151	4.39e-06
2150	F2RL1	0.64708	5.72e-06
10318	TNIP1	0.64634	5.26e-06
7132	TNFRSF1A	0.6446	8.73e-05
6464	SHC1	0.64393	2.32e-05
6850	SYK	0.64238	6.3e-06
1282	COL4A1	0.64121	6.42e-06
715	C1R	0.64044	6.3e-06
11004	KIF2C	0.63678	7.32e-06
8445	DYRK2	0.63669	7.61e-06
11060	WWP2	0.61808	1.32e-05
4245	MGAT1	0.61766	7.57e-05
11057	ABHD2	0.60555	2.18e-05
4921	DDR2	0.60525	2.11e-05
3115	HLA-DPB1	0.60122	2.32e-05
9674	KIAA0040	0.58992	3.48e-05
8165	AKAP1	0.57426	5.47e-05
1356	CP	0.57231	5.88e-05
2995	GYPC	0.57161	5.93e-05
7694	ZNF135	0.57102	5.73e-05
3611	ILK	0.55935	8.51e-05

## Sheet: hub genes
The top 10 hub genes in DLGG vs. NG
Abbreviations: DLGG, diffuse low-grade glioma; NG, non-glioma.
Id	Gene	Degree	Betweenness	Expression level
P05067	APP	98	27455.5	-1.2673
Q13618	CUL3	98	19567.6	-0.78277
P02751	FN1	80	15956.8	1.1499
P04637	TP53	71	14782.9	1.9841
Q15004	KIAA0101	71	8705.8	1.2201
P01106	MYC	60	10550.9	2.1013
Q13547	HDAC1	50	8168.64	0.9685
P00533	EGFR	46	7522.03	1.9611
Q15843	NEDD8	44	4503.19	-0.8389
Q92793	CREBBP	37	3615.45	0.74362
