# Supplementary material for: Gene expression meta-analysis in diffuse low-grade glioma and the corresponding histological subtypes
Source: Sci Rep. 2017 Sep 18;7:11741. doi: 10.1038/s41598-017-12087-y (PMC5603565; doi:10.1038/s41598-017-12087-y)
Supplement: Supplementary file 3 — Supplementary Table S2 [file 41598_2017_12087_MOESM3_ESM.xls]

## Sheet: Gain and Loss genes
Gain and Loss genes in A vs. OD
Abbreviations: A, astrocytoma; OD, oligodendroglioma; DE, differentially expressed.
Gain genes
Gain genes are the part of DE genes uniquely identified in meta-analysis. These genes show relatively weak
but consistent expression profile across different datasets. They benefit from more samples, thus more
confidence to be declared as DE genes.
ACBD3	ATAD3B	ZNF362	LY96	ATP8B4	PRG2	C17orf96	SPSB4	CHIC1	RALGPS2	RASL11A	PIH1D1
BTN2A1	MRPL18	VAMP8	RAB1A	DMD	LRRC41	PIP5K1A	MYO9A	KLHDC7A	DOCK5	FAM179A	MMP9
CSF3R	FCGRT	C12orf43	TRNT1	C10orf88	RHBG	HSD3B2	ATP8B3	PGLYRP1	TXN2	BTG4	CHERP
CYSLTR1	JDP2	PODN	CCL13	COL27A1	LENG9	APOC3	CLDN14	ABCC3	CELSR1	FLJ20021	GNPTG
INTS2	MTF1	UBR4	ATE1	CECR6	TMEM229B	NBEAL2	SP100	ZNF626	RHOF	TTTY13	ABCC10
LYRM7	TSPO	SRP54	TREM2	MSN	CACNG6	TMEFF2	SLC16A4	MSL3	ATP6V1G2	HLA-DPB1	SYCN
NCKAP1L	KLK14	TREML1	FMO2	GSN	CCDC69	CIAPIN1	NFAM1	NFIA	CCDC136	NUDT15	DUSP6
P2RY13	CIB4	SCARNA17	LILRA2	CLEC10A	NINJ1	PDCD1	RPS16	FAM53C	FAM47E	KCNH4	CASP4
SELPLG	GPR158	SENP6	GYPB	PSME3	IRX1	PDZK1IP1	DDX5	ZNF791	PDE10A	QPCTL	CTSB
SLC35F1	SFXN1	SAMSN1	TGFBR2	ACTRT2	LGALS13	EFS	PLXNA3	FAM186B	TNKS2	NLRP10	TRIM58
TRAPPC3	VASP	S100A11	HNRNPD	CLDN8	SLC39A1	TRNAU1AP	GKN2	SERINC2	DISP1	TMEM106B	GHRHR
WASF2	PNKP	FCER1G	RAB14	GPD2	ATL3	NUCKS1	NAV1	FCRL1	PYHIN1	CARD8	TXNDC15
LHFPL2	RDH11	ATOH8	XPO6	PHC2	DOCK3	C1orf94	GBE1	FOXF2	DNAL4	GOLPH3	USP49
NAP1L1	ARHGAP25	CAMLG	THBS1	TRIM50	SNORD114-3	UGT2A3	AVP	FBXL8	FUT3	TPD52L3	KCTD11
REST	GYPC	HSF2BP	HHEX	PPP1R7	TEX15	FBXO32	ESR1	STAT6	FUT7	KIAA0232	SEC31A
TRIM23	LGALS9	VAMP4	LIG4	VPS72	EVI2A	NONO	SUSD5	RPL11	VPS29	ITGAD	PER2
MAP4K1	NDUFB4	BLNK	SYAP1	FTL	ZNF563	NMNAT2	HSCB	C4orf46	RGS5	SERPINA10	HMGCS1
SLAIN1	CCDC43	SNX7	ZNF43	FCER1A	PHEX	CPA4	CC2D2B	TLX2	LOC440173	CYP24A1	SP3
SYK	CDCP1	SH3YL1	ZNF296	KIT	LILRA3	GRAPL	CCL17	PEX10	DNAJB9	MRC2	NBR1
ALOX5	SLC2A13	ADRB2	ATP2A3	NDUFA12	SPATA16	RILPL2	TAAR8	CENPE	DPP6	CRYAA	FUS
DOCK2	SLC6A1	ALDH3B1	KCNK6	IL11RA	PTP4A1	SRPK2	PSMA1	GLB1L	VMA21	PLCG1	TMEM184C
GNA15	TCEAL4	IRAK3	GFRA1	C14orf105	TBC1D27	GALP	MEF2D	MSTO1	SART3	GSX1	FCAR
LEMD3	VSIG4	ATF5	SCG2	IK	TMEM136	HOXA13	DHRS2	BCL2L12	ERC1	PEAR1	CYTH1
ASAP3	NSUN4	MRPS27	HRK	MSR1	ITFG1	NFATC2IP	ZNF23	C9orf66	PDE8A	HIST1H2AJ	DNAH8
CYTH4	C15orf40	TTC13	IRAK2	BEX4	METRN	NNMT	C4orf17	THEG	PF4	GPHB5	FBN2
KBTBD7	TLR8	TM9SF3	GAPDHS	CASKIN2	INO80C	ZNF526	FEV	SLC4A7	MMP7	PDE4B	SPIB
RSRC2	FITM1	TNFRSF10A	ACTL6B	ACAT2	OR51E2	TNFAIP8	DUSP23	AKR1A1	ACOT11	TFB2M	RBM45
MYO1F	MEF2A	LMX1B	VAPA	LCE1B	THTPA	FAM188A	SLC5A3	HTR1B	FGF5	PAFAH1B1	PLVAP
MAML3	CHODL	PRLH	C1orf100	LCE3D	IRX5	DCLRE1A	UBA3	TMEM8A	PAPOLB	CECR5	DISP2
MKNK1	TRIM38	ENTPD1	AKR7A2	FAM46C	MXRA8	SCGB1D1	CMTM2	STK39	PMP22	C20orf173	PSG5
GPSM3	ZNF581	NFKBIB	DNM1L	CXCR5	MICB	YIPF5	TREM1	ADAMTSL4	NEK8	ELL	IFNGR1
WAS	GCGR	PCDHB1	NUDT12	MANSC1	FAP	CCAR1	SECTM1	GCA	DPEP2	DLG1	AZI2
VCAM1	PHAX	TMEM179	R3HDM2	WBP2	C10orf25	S100A6	TGFBR1	TOX	MED19	COPB1	GMPS
SLC35A5	NCF4	GGPS1	CLEC2B	IL3RA	OIT3	MYOF	KIR2DL2	BANF1	REEP6	PYGO2	FOXJ3
EBI3	DEPDC5	ISCA1	TMEM222	TRIM72	FEM1A	ISOC1	INVS	CCDC9	GALT	GZMA	NEURL4
TRPC1	ADAM28	SUSD3	ITGA11	ZNF510	IL9R	CD70	NIPA1	UBIAD1	AS3MT	MFHAS1	RCOR2
USH1G	ZNF518B	PEX3	MAGI3	MAGEF1	RHOD	FAM47C	SLC25A5	POU3F1	LAMP1	PCNP	POLR2F
NFATC1	GRPEL2	RAB3GAP2	EME2	HLA-E	RAB27A	OAZ2	DCT	CD3EAP	GPATCH1	CCDC141	C2CD2
DOK3	CTSH	RAPGEF6	IGFBPL1	TMEM71	PAPSS1	FBXO42	GLTPD2	TNFRSF11A	SLC3A2	NLRP1	ALG9
FHL3	IL18	BRD4	CD14	PARS2	IQGAP1	PSMD12	KYNU	ZNF354A	MBNL3	CAPN1	SPIC
HCK	CYR61	CD96	STAC3	ZNF574	JAKMIP2	ASPH	CCDC90B	CLK4	C2orf47	PAX3	RAD9A
SLAMF9	TSGA10IP	FERMT3	ATAD1	EMP1	CDSN	C7orf31	NAALADL1	HOXA5	SLC38A2	RRAGA	ZNF134
ITGAM	MIA3	SPIN3	ART1	GPBAR1	NF1	PRDM6	RBBP5	ACACA	DHDDS	PACRGL	A4GALT
HDAC1	RGS18	GLOD4	ETV6	CTSC	ABCC6	RBMS1	SLC25A45	UBL3	GREB1	SLPI	RASEF
CLVS1	TLR1	GPRC5D	RPL22L1	GLI3	SYCE2	RAB10	TSPAN1	FAM3B	EIF5	CXXC4	GDPD5
ARHGAP6	RCC1	DPEP3	PDHA2	S100A2	TRIM29	TMEM108	ZFYVE16	ZNF784	SHISA9	CSN1S1	TMOD3
BRMS1L	RPE65	SEZ6L2	ATXN7L2	ZNF331	FXYD6	HR	DNAJC3	CD209	GIPC2	CYP4F12	UNC13A
RNASE6	RAB38	ABCA3	SLURP1	STX11	PLA2R1	SLAMF8	AQP8	LAG3	GRB10	CUL2	GPC2
SEZ6L	COL11A1	BLZF1	TSSK4	LAMA4	NRXN2	RAB32	GPR141	FAM19A2	PFDN4	WDR59	NDUFB1
ARHGAP27	ABCB10	FBXO10	AIM1L	FCRL3	EVPLL	ATP6AP2	TGIF1	RNASEL	RPL7	TTF2	CYP4F8
SLC2A10	LBP	TRIP4	CREB3L4	FUT4	MAT2B	OSR1	LIG1	MED13L	ATAD3C	BCDIN3D	DPF2
CCNH	ADAMTSL3	MAD2L2	DAB2	CEBPB	HEBP1	MFSD6L	NOD2	RPS10P7	ING1	SMURF1	RNF4
HS3ST1	DIS3	NLRC4	ICAM3	DCK	SRXN1	ETHE1	FAM129A	B3GALT5	SASH1	KSR2	ADIG
CHMP5	ZNF514	SPI1	PILRA	WDR26	CER1	NKIRAS1	SGOL1	LIAS	CCT8L2	HGF	SERPINH1
ALDH4A1	CES1	SPTLC1	STK4	TMEM68	SVOP	PRDM15	KLK13	SLC26A2	SBF2	APOOL	AIDA
INPP5D	IGBP1	AMBN	OR6A2	NOX5	BHLHE41	HSPH1	ADNP2	MLANA	KRTAP9-3	LOC285957	CPSF4
MIIP	LOC257396	CACYBP	CGRRF1	FAM78A	CAPN6	RRAS	LDB1	TIMM17A	POLG	FRY	PIK3R4
PQLC2	EMB	NR0B2	ITK	HKDC1	HNRNPU	MTNR1A	B2M	CD276	GIGYF1	PEPD	PPIH
LCP1	PTCD2	SLC15A3	NMI	NGDN	NCKAP5	FAM192A	OR2S2	ARPC5	NKX2-5	RGAG4	YWHAE
ARHGAP4	MGA	MIB2	FGF22	KLF14	HTN1	TNFSF15	SPATS2	DLX4	PDE6C	ATP5S	PTGDR
ZNF792	LPAR5	PAEP	WDR78	NR1I3	CPEB4	MMADHC	XPO7	CACNA1H	SLC1A6	COPZ2	FAF1
STAT5A	SHC3	TDRD3	MUC16	TNFRSF25	YTHDF2	MS4A15	CABP4	TFR2	HTR1D	GNL2	TCEA3
ARPC1B	GPR183	ZNF639	DCTD	OLFML2A	PIGR	TP73	ZNF182	PDLIM7	ABCD1	BPTF	GP6
KBTBD6	CHORDC1	C11orf74	ZNF496	CX3CR1	FBRSL1	PTOV1	C14orf28	TAF13	XPA	MORF4L2	SLC1A1
SH3TC1	NOX1	DSTN	LRRC4C	TLE1	GHR	ARMCX5	SLC38A5	PHTF2	ZSCAN22	RBM26	NFXL1
CD53	FAM168A	MRPL23	SEPN1	TBC1D29	SLC22A8	KIAA2022	TNFRSF17	ASTN1	KPNA6	CCND2	APCDD1
RIPPLY2	RUNX2	TP53I13	FAM13C	SLC8A3	PHYHIPL	MALL	ANP32D	B4GALNT4	ANKRD30A	SERPINC1	ZFAND5
LRRTM4	TGFB1	MKRN2	NAP1L4	PLS1	SCMH1	VRK3	PPARD	ASCL3	KIR2DS1	DOK2	STARD3
FLYWCH2	C5AR1	SLC28A1	ACSL3	FOXRED2	REL	ECM2	SLITRK5	TNS4	PDCD10	SPRR2G	CSNK2A1
GRIN3A	FOXB1	SRM	HBM	SYNGR2	NUS1	GSG2	VMO1	BIRC7	SPINK4	LSG1	KLHL23
AOAH	ZNF675	ATP4B	TMEM192	NKX2-2	GLE1	PLXND1	CALML6	KIAA0125	ZAN	ZP2	AKAP11
SKI	TLR7	TAL1	ARMC1	DMXL1	RAD54L	CEP97	CCDC105	PCDHB6	TESK2	OR7E24	GBX1
C1orf162	PKN2	MDS2	PAM	SRRM2	USPL1	IQCF3	MEFV	TMEM106A	PPP2R5E	PAIP2	CADM1
PRKCD	CD69	PSTK	AMPD2	GAL3ST1	NPC2	PEX11G	NAIF1	EPO	MUC5B	EPM2AIP1	EXOSC6
RNF103	LPXN	SLC9A2	BRCA2	GHRL	PTGER4	PRSS8	PZP	CYP2D6	SMARCD1	NPM1	PVRIG
EXOC6B	MAP7D3	TYMP	SIGLEC7	MYH7	TNFSF13	PRO1596	RABGEF1	TTLL12	TDRD9	HLA-F	CNRIP1
LYN	AKR7A3	RCSD1	PARP14	TMTC2	MACF1	ZMYM6	SCML2	GRIK2	MTF2	FH	NCOA2
CHGB	GPX2	FAM117A	ATMIN	PFKM	LSP1	SYT4	TMEM169	SLC39A10	TNFRSF11B	C22orf39	CBFA2T2
HCLS1	OR1A1	GALE	ZMYM1	RHOC	TGFA	QTRT1	FCN1	BAG3	MAP1LC3B	SRGAP2	CDC25C
HECTD3	ZNF428	NUCB2	RRS1	ACBD6	ITIH1	CRYGN	KPNA1	RHOG	IDH3A	ZC4H2	FAM122A
HSD17B12	DYNC1LI1	ZNF691	TRIB1	SNX9	CDC37L1	IFNA8	FIGNL1	TNIP2	NEU2	NSMCE1	BBS7
DRG2	EIF3M	LILRB4	RXRB	C20orf197	MGC15885	GALC	RAB3D	ASB8	LRRC8E	F2RL3	NDUFB6
PGRMC1	DUT	CPNE5	STYX	MUSK	DCUN1D2	EYA3	SEZ6	MALAT1	LOC100289230	PRKAR2B	DNMT3L
ZNF830	ACP2	C2	MNDA	AP1AR	GRAP	SERINC1	EMILIN2	KCNH1	KIAA0100	ICAM1	HOMEZ
KDM4A	SERP2	ZNF75D	CPXM2	CEACAM4	HOXB2	RNF112	CYP2A7	SMCHD1	ZXDA	AAGAB	DBN1
GCNT2	CLASP2	CINP	RNASE3	PRKAG1	CDH3	MYLPF	DOK1	CD40	ZAP70	MOS	C15orf32
GDAP2	FOXD1	SPRED1	ASF1A	UCP3	P2RX4	SLC7A9	OMA1	PIK3R3	ZNF575	MYO10	LOC286382
SLC30A7	USP25	SLC22A18AS	ABTB2	RER1	PROM2	SPINT1	MRPL10	BAK1	COMMD6	RASSF8	DNAJC17
CECR1	ACTL9	MPV17L	ZNF345	ACY3	KCTD19	ATP5E	IQGAP2	WDR75	BMP2	ZBTB48	C9orf40
DNAJC18	KDELR1	UBE2Q2	RIT2	ST8SIA4	PLEKHO2	DNASE2	CADM2	SERPINB3	CRMP1	B3GALT6	RUVBL2
ZCRB1	PTGES3	SYTL1	G6PC2	AQP11	OSGEPL1	BBS4	RABEP1	KIF2C	SPARCL1	PSTPIP2	ZC3HAV1
PARVG	PIK3CD	TSSK1B	STRAP	BANF2	ILKAP	TEKT2	PTGFRN	ELOVL4	DND1	SPNS3	ZNF800
EVI2B	PIK3C2G	ITPKC	GABRB3	MARK4	TRPM3	NUMBL	MRPL3	FAM196A	DHX34	NFIC	POLR1B
PLOD1	TDRD1	DNAJC24	LOC284648	RNF135	SERPINA9	ZNF189	IRAK1	LARS	RPS12	ZFR	SMAGP
ATRX	MYO7A	IL17RA	CAPZA1	ARV1	PALMD	CCL23	CCR10	ZNF559	PIAS3	C9orf131	IRF1
NEXN	RAB3IP	FES	FUNDC2	NMNAT1	CARD6	RALGDS	SOX8	RCAN3	CLGN	OSBPL8	PDCD6IP
TCIRG1	VPS4B	KRT7	FLJ21369	GLRX5	QRICH2	TM9SF2	SLC4A1	TMEM51	TEAD2	TOR1AIP1	SPOCD1
THAP10	RIPK4	RHBDL3	CCDC82	ADAMDEC1	KLHL22	C18orf15	ZNF879	MTMR9	DERL3	SCD5	SLC19A2
GK5	DGUOK	UBN1	FLJ32255	NOTCH2	TAPBP	WBP4	ZSCAN20	ZNF343	SCIN	TP53I11	KCNJ13
TNFRSF1B	SH2D2A	ADAM15	TFAM	FPR3	GIMAP8	MEGF9	FERD3L	SMG5	CHEK2	LOXHD1	BMP2K
LCE1E	ETV5	ZNF85	SH3BGRL3	RAP1A	MPP5	VAMP3	GSC2	MXD3	SRI	RPAP1	GM2A
VBP1	LOC400756	PRPF3	ZNF703	TMF1	CNN3	ARRB2	STIP1	SHOX	HIRIP3	ANXA2	ZBTB8OS
HABP2	ADCY7	MPEG1	TCEB3	ARMCX3	PFKFB3	SMU1	A2ML1	NPC1L1	SYNJ1	TSC1	SERPINB8
CTBS	MAGEH1	LILRB2	VTA1	WWTR1	DNALI1	WDR61	ATP8B2	MN1	NOLC1	CCDC70	ST14
CAND1	NDUFAF1	FLT3LG	CDH7	ELOVL6	LMCD1	SFT2D2	PPID	ZNF580	CLEC11A	SPTY2D1	FOSL1
STXBP2	KIAA0485	KRTAP4-5	TBC1D10B	MRPL50	PDK3	PRTN3	MAP3K12	SAGE1	BCAM	GNPDA2	ZG16
TMED9	KDELR3	FGL2	UCP2	NEK6	ANKRD22	MED18	UFSP2	FOLR2	NUP50	STAR	DTD1
TXLNA	GAPT	CTR9	DHX40	ZNF418	LTBR	TMEM161B	HSPA6	FAM169A	CISD2	IL18R1	CLIC2
ADO	AHDC1	LOC100130078	GBA3	PLAU	IL1RAPL1	ARID4B	TGM4	SAP30L	CAPZA2	DTX2	TOX3
INMT	DET1	NDUFB5	LHX1	CORIN	AP4S1	OTOS	SPATA5	HIST1H1E	GALM	NPHP1	UEVLD
UBR3	ADAMTS15	WASF3	MED7	CST1	BCAR4	GPR27	CSMD3	C1orf228	MEGF11	RPGRIP1	RHO
PHF13	TMEM39B	CLDN3	OR1G1	C1orf127	SNAP91	SOCS1	CD177	CUX2	PLEKHA4	ZIC4	AP3B2
C3orf33	DSC2	KIAA0408	HAAO	STAG3L4	DDX3X	CFP	RHOXF1	LRP11	AXL	MGAT1	RAN
HSPA13	MS4A5	GIMAP4	TNFRSF18	RGS7	PSD4	ARPC2	S100PBP	CMTM5	MRGPRF	IDI1	BAG2
KIAA1586	CASZ1	CASP1	NUBPL	UFM1	WBP11	KCNE3	CHST4	RBM38	RFX1	EML4	MKNK2
GTF2B	ATAD3A	DNER	CLDN9	B3GNT5	PCBP4	GRIP1	PAX7	MYADM	LHFPL4	RBMX2	GBP1
NFU1	LILRB1	MRPS7	ID3	TM4SF4	NKG7	ZNF14	IL25	CCDC57	KIR2DS4	PALM3	NDUFA8
LAIR1	TIMM10	HEXIM2	SELP	IMP3	DEFB129	EOMES	IFNA4	LOC255177	TSHZ1	TGM3	OSM
SLC38A1	C2orf49	WDR77	PTTG3P	CUL4B	EIF2AK3	OPA1	CRLF3	MIA	TMCO2	IL1RL2	ICOS
NADK	PPM1E	HSPBAP1	BIRC6	P2RY10	SLC45A2	GPM6B	AKR1B10	CYFIP1	SLC46A2	ZFP62	TRAK1
NFYB	PIK3CA	EBPL	VIM	ZC3H12D	HS2ST1	KLF16	PLAGL1	PLBD1	EIF4B	SLC30A8	CXADR
ADORA3	UBE2E2	TOE1	ZNF681	UPP1	CAPN12	DCUN1D4	MUC1	SCN10A	APOA5	AMN	GAL3ST4
CSF1	GPATCH3	UCMA	CLCF1	OR51E1	TAF1L	CFC1	SYF2	POU6F1	PREPL	PHF21A	ALX4
PUM2	BAG5	SULF1	ZNF587	GCSH	BFSP2	C1orf159	TMC4	IL7R	IL1A	CCDC146	CLDN23
YAP1	RASGRP4	KDM3B	DHPS	TRIM9	PPCS	ANO8	CREBZF	FGFBP3	C17orf98	HIST1H2BE	HEBP2
FHOD1	LZTR1	SLC2A9	NFATC4	CAMK2N2	PHTF1	SLC22A11	TMC2	C11orf45	WNT11	TXNL1	LHX2
SHROOM2	ARHGDIB	TSN	UNC93B1	PRPF19	UTP3	RHPN1	KIF26B	PRDM10	GPX1	MORN4	C1R
SEC62	RAI2	PCDHB11	VNN2	CCDC112	UBE2V2	RPL24	GPR162	TMEM55A	SOX21	FAM71F1	LTB4R
VAV1	ZNF117	LIMK2	LOC648987	CCDC102A	DSCR3	TBC1D22A	PSMB2	HLA-DRA	OLR1	GOLGA5	ZBTB3
ALOX5AP	CHRND	PCGF2	CCNT2	KRTAP4-8	TLX1	MS4A7	C2orf70	NRXN1	PJA2	CCDC121	APH1A
STX7	ADCK4	MRTO4	MUTYH	NCF2	GPC4	STEAP4	DRD4	LYZL1	C11orf49	HIVEP3	ZNF747
B4GALT1	HPGDS	RAB11FIP1	CAPG	C8orf46	DIABLO	RETSAT	ARPC4	ESR2	GBP4	RPP14	FDFT1
HMOX1	CMC1	FGF17	GSTA1	XPOT	HAND2	STAG3	ITGA9	IFNAR2	TBX21	CHRNB3	EGFLAM
SFN	MOV10	RMND1	TERF1	PCOLCE	TRPV5	PDZD2	CASD1	TCEAL8	ZFP2	ADAM22	RCOR3
CARD11	HMGCL	CD58	ZNF416	EXOG	LOC400043	RBM34	METTL10	VGLL3	FXYD4	SLC10A3	HOXA6
RBM47	SERPINB1	DENND2D	KCNJ11	CSF2RB	DPH2	PIWIL2	PRKD2	AANAT	AASDHPPT	CYP27B1	TXNRD1
CRTAC1	EXOC8	NOD1	RFXAP	SIGLEC8	PRICKLE3	SUCLA2	CTSZ	LRRK1	ZNF417	SPRR4	CCL20
TNFSF8	SCAMP1	CD8B	C1QA	NSA2	SENP7	EXOSC10	RUNX3	BRAP	BCKDHA	MS4A14	MTFMT
HK3	SAMD4B	CD109	CFD	KLF11	CPXCR1	COX7C	KRT5	PLEKHG6	LRFN1	SLC25A15	INPP5B
C1orf27	AKT2	KCNJ10	TAF1D	CTSS	PHKG1	STK38	COG3	NKRF	SMPDL3B	VPS33A	RMI1
KIAA2013	CLDN6	HYI	NYNRIN	CLDN17	CRYBB1	ZFYVE21	BSDC1	C1orf194	NRCAM	KRT20	ABCG5
FOXG1	GMEB1	TADA1	HOXC5	MOGAT3	SLC34A3	CBFB	FCN3	NAT10	COPS8	MCOLN1	TNNT1
GBGT1	ABCC8	HBS1L	SLC35A1	TMEM38B	INSM1	FDXR	CD2AP	GEM	AK2	CSRNP2	TRIM2
ARL11	COL6A3	PGD	COL4A6	C19orf33	GPR161	ZCCHC7	PCSK2	PSG4	UNC80	HIST1H2BN	PLCE1
HP1BP3	LATS2	FUT6	KHSRP	NOTCH3	NUFIP1	ZNF778	NPDC1	IL1B	PDLIM2	C11orf58	ASGR2
PRSS33	SF3A3	SLC6A6	SEC14L2	HTN3	PLA2G1B	SNAI3	LOC400620	TMEM177	TATDN3	HMGN5	CYP7A1
LYL1	RASAL3	ARL4A	CD244	PRKAR1A	PID1	PYROXD2	HDDC2	ZBTB12	JAK1	MTX2	COX4I1
AKAP13	FAM169B	CBR4	FLNA	TPSAB1	MEP1A	CDC14A	CLEC4C	C16orf92	ZRANB2	PLCXD3	BMX
FAM175B	AQP3	ALX3	HSD17B2	CLDND2	INPPL1	PSPN	FGD3	COL1A1	AQR	NME1	HNRNPUL2
LPCAT2	CORO1A	FAHD1	MAF	BAZ2A	SLC35D1	UPP2	HLA-DOB	ALPK1	WRB	PUS7L	CLEC4G
IL12RB1	KIF1B	TSPAN31	RAB5A	CR1	TRPC2	LSAMP	SNX3	SLC25A12	LOC100127972	CD52	CSF2
SLC7A14	RGAG1	GTF2H4	PRM2	MAGI2	TRIM52	HSPB11	OR52K3P	ZMPSTE24	FANCA	THSD7A	PABPC4
ADPRH	ADPRHL2	SCML1	FANCB	ARRB1	S100P	FUT5	RNF121	LYZL6	DNAH1	IFT81	DMC1
RAPGEF1	ZNF45	CXCL16	CD72	TNIP1	PLB1	EMILIN1	CPSF3L	TRIM31	SURF4	PITPNM1	MTMR4
GMFG	ITPRIPL2	PRSS22	COL8A2	FGF21	LRGUK	DKFZP586I1420	CYP2F1	HLA-DPA1	CALCOCO2	ANG	CCDC149
SYMPK	RCN3	GLUL	GPR20	DCX	UTP15	VANGL1	RAVER1	SRP68	GNAL	CSDE1	ORMDL2
CSF2RA	NUDT19	GDI1	SLITRK1	PPM1B	HBZ	SET	PAQR7	TG	TMEM109	IFI44L	MITF
ST3GAL5	LOC339260	CHST2	TYW3	TMEM132B	SVEP1	PGBD5	PTCH2	CRTAM	TACSTD2	ERMAP	DAZAP2
TMEM97	TTC4	SLC7A7	TFEC	HERC1	ITGB7	MBD5	CAV3	GPR155	FANCD2	HLA-DQB2	RNF141
PKIA	SNAPC3	SH3GLB1	GOLGA7	PIK3CG	FBXL3	MRPL45	SCGB1D2	PEX13	SLC39A4	SP140L	MYO1A
RPRD1B	SIX5	CAP1	PPP1R3D	KCNK13	IFNB1	GRIA2	STATH	ITPRIP	GLRX	P2RY2	IMPA2
PTGS1	GPD1L	NSDHL	TAS2R4	KLF6	PYY2	SYNM	CSTA	FAM46B	DCTN5	GATA1	FBN3
P2RY6	LRRC3	TXNL4A	CST7	CDADC1	OR6W1P	HNRNPA0	TRIML1	ARNT2	ZNF32	MACC1	ACTL7A
RNASET2	TMEM30A	UBL4B	FCGR2A	BAG4	FAM20A	KLHL6	ODF4	SLC16A11	CDKN2AIP	OASL	HLA-DQA1
NOL9	MIER1	KANK2	CD74	CXorf21	C12orf75	RPUSD4	CDH23	UBA2	IGF2R	PAIP1	MIER2
EPB41	THRAP3	KRT18	TSPAN9	ZNF711	GALNT10	PIKFYVE	CCR4	PARP15	USP16	RAD17	CCT6A
OMP	MMD2	GPR12	FBXL17	RGMB	IL15RA	LTF	CEACAM7	B3GNT3	GIF	SAA3P	PPP1CC
CD37	SKAP1	RAET1E	RAD54B	KLK15	UTP18	SAG	MRVI1	SUGT1	FMO5	ZNF234	ACSM2A
ZC3H7B	UHRF1BP1L	GPR17	INSRR	WNT10A	DCUN1D1	BCL2A1	EPRS	MLPH	C20orf196	SPATA6	PPP2R2B
PANK1	ZFP37	FMNL1	IL6R	BCCIP	BTLA	GZMM	ASB1	WIPF1	UBTD1	MRPL20	KRTAP13-1
TRAF3IP3	HSPB6	SLC29A3	MRPL30	KLHL17	PARP2	GPRC6A	EML2	LOC400794	ST6GAL2	TMEM88	CSNK2A2
ATCAY	GRIN3B	XIRP1	ATG12	C3orf38	LPO	NLRP4	OGFOD2	IGLON5	CD4	HLA-A	DMWD
ARMCX1	TMEM86B	LILRB3	TMEM167B	AHNAK	CPA3	TNKS	CRB1	CYHR1	TMEM196	S100A9	GALNT5
TMED2	ELOVL3	CCNL2	C17orf74	ARHGEF10	KIR2DL4	FUCA2	CCDC127	FAM174A	LRRC32	CCDC40	KLF15
IRF8	ATP2C1	HOXB1	LRRC42	CDC20	MMAB	CHADL	DRD2	FOXI1	MYEF2	INTS1	ADH6
GPX7	CETN3	CTTNBP2NL	E2F2	ZNRF4	HMGB3	ENG	ESRRG	CLN6	MTMR12	ABCC1	MYO15B
ITGAL	IRF5	C17orf58	MAP4K3	FAM105A	PSMC5	CCDC88C	SETD3	LRRTM1	ACADVL	TEP1	PHLPP2
RACGAP1P	DENND3	TTLL1	PIK3R6	ZNF10	APIP	NCOR1	HSPA4L	FBXO45	ANO4	KLF17	IPPK
ITM2B	ZNF622	CBLN3	SERPINE1	RSL24D1	PDGFB	SPOCK1	STAU1	RNF2	CDKN1A	CCNJL	PLA2G6
GUCY1A3	PLAUR	CUBN	AGRP	PRDM5	RBM42	PCMT1	SNRNP70	GYS1	ZNF253	ZNF423	CHMP1B
NCAN	PHIP	SUCNR1	IRF3	TBX18	MRPL54	PA2G4	CCNB1IP1	BSND	POMGNT1	EGR1	GZMB
SLC11A1	GGA2	ENOPH1	VN1R2	OR1F1	DMBX1	C9orf85	ZIK1	SLCO2B1	BRPF1	CEACAM3	PPIE
MTOR	TRIM66	ZNF254	ERLEC1	IRF6	LOC441666	CRY1	P2RY8	ZNF720	TNAP	CASP8	NCOA5
DDR2	REEP4	TMEM173	EIF4G3	SLC16A5	HOXC11	PIGB	TAS2R50	FPGT	TXNDC9	NPPB	DEGS1
OLFML2B	PLCL2	LOC100288860	RGS16	FYCO1	TM7SF2	CYP2S1	C8orf4	PRMT7	SIGLEC1	HLA-J	CISD1
PYCARD	HMP19	DNAJC16	GPRC5A	TM6SF1	UROD	BCL7A	H2AFV	RIBC2	SLC2A4RG	ZNF596	BTBD10
CCNG2	CS	ARTN	SIK2	FLII	LGALS4	DZIP3	IMPG2	SRRM1	AADAC	KCNA2	REEP1
HIPK1	TNFRSF10D	KCNE2	SLC46A1	ZFP36	SESN3	FCHSD1	SRGN	EXT1	SRC	SEC24B	RCC2
TMEM181	PRR3	FAM76A	MAGEL2	VGLL2	MFAP5	ESRRB	KIAA0355	MMP8	AREG	SDF2L1	ZUFSP
UBXN11	NKD2	S100A4	FAM179B	SCN4A	LPCAT1	TUBGCP3	ZFP28	STK19	LOXL2	PHOSPHO2	FBXO3
ITGB2	ADRB3	RDH8	ELK3	TMEM156	SHPRH	ZC3H8	SSH1	APLN	PVR	CHCHD2	KDM3A
PSMD14	RET	SCFD1	ZFYVE9	FOXS1	NECAP1	RAB28	TMEM102	NDST2	SYT17	TUG1	FREM3
RHBDF2	HOXA11	SLFNL1	RRM2B	HNRNPA1	PRKRA	FUCA1	BMP1	CHST9	PLOD2	STRN3	BTBD19
PHACTR4	MFNG	ALOX12	CHL1	TMEM121	RNPEPL1	PPFIBP2	ANAPC13	BEST2	GAGE1	DEFA5	NPFFR1
CD86	TMCO4	H6PD	LILRA5	CEBPA	AMPD3	CEACAM1	STX6	CEBPD	COX16	APEX1	PEF1
C16orf54	MARS2	HFE	SLC44A5	NCKAP1	NR5A1	CCR2	ARHGEF9	SLC7A6	CCKAR	LENEP	MATR3
PTPN14	G2E3	PLEK	TULP1	DMAP1	PRR15	PSMD4	ETS1	SRY	IDI2	PKP4	CLEC5A
CD300A	CPT2	NOG	LDOC1L	SMARCC2	THAP5	DAP	FCGR2B	GSPT2	NUP133	TMEM217	VPS26A
DAGLA	PPP2CA	LTC4S	SUSD4	EHD2	TRAPPC2	C12orf66	GOPC	LEO1	EXOSC2	TLR10	GNG5
SERPINA1	UBASH3B	MRPL44	HPSE2	KIF16B	ZNF169	THADA	FDPS	ZNF570	TMEM117	CLEC16A	ABCC13
SLC39A7	TMEM190	GPR25	HLA-DRB6	GLRX3	ARIH1	EFNB1	ARNTL	PELO	TMEM61	NAT14	HMGA1
GPX5	SIGLEC5	SYT6	LYRM5	PTPRF	MAPK6	IPO7	ADAMTS7	GSTA4	MASP2	ADAM12	CEP120
HAS2	ZNF195	LY6G6E	HIGD2A	HOXD10	TSPAN14	NDUFA6	FASLG	ERCC3	TMEM176B	MSRA	TMEM147
PPP1R8	FBP1	ZFP1	OVGP1	SMARCA5	LSM14B	C1orf111	DGKH	DPP3	ARL8B	FOXL1	CDCA8
FYB	TAS1R1	GBF1	MUL1	FOXH1	FAM26F	SCCPDH	ZNF317	NDUFS3	GPN2	MRRF	PRKAA1
RASSF2	ITGAX	SRP9	PSG1	UCHL5	FXYD5	TMUB1	KIAA1841	SAMD9L	AKAP6	ZCCHC14	DNAJC19
IER3	DFFA	KCNIP2	CAB39	MRS2	GABRG2	PURG	GAS2L2	NHLRC3	TMED6	USP48	TRPV2
PTPRC	NFATC2	LOC100287166	SPATA7	A2M	IMMP1L	LONRF1	SCN7A	IL11	MAP3K11	BDKRB2	RAC3
ZDHHC18	CA1	GCH1	MINA	KDM6A	TMEM220	TRABD	PTDSS2	BATF3	ECHDC3	MCM4	TES
SLIT1	FBLIM1	CNOT8	TMEM214	CIR1	TPRA1	GPR34	ANGPT4	HDGFRP3	ACSF2	GORASP2	SQRDL
ACSM2B	ZNF618	HNF4A	OPRD1	CD300LF	TIFA	TP53INP1	FPR2	KCTD12	SRD5A2	PRTG	GPR84
NLRC5	BLVRB	ZNF319	NFKBIZ	REN	PPY	HLA-G	HLX	TTTY5	SUPT16H	SLC25A28	FAR1
GNG4	STAB1	ERF	UBE2N	SCN3B	TTC7A	ASF1B	TPRG1	TAS2R5	EPB41L3	IDO1	MED6
RGS19	HNRNPAB	GPR19	XYLT1	KCNH8	ITGA5	TMEM175	GIMAP1	CALML5	WBSCR28	MAFG	CXorf57
COX11	TLR2	CROCC	TMEM158	NDFIP2	ZSCAN10	CRYBA4	DYRK1B	DUSP22	RIMS2	TMTC4	SLC35E3
SIRPB2	GTF2F1	CILP2	MMRN1	MYOC	EAPP	EFNA4	ITGA4	LBH	SLC25A19	UBE2G1	NARS
HCP5	LEPROTL1	GPR160	SERPINF2	COL6A2	FAM173B	SLC36A1	AP4E1	MS4A6A	RAB35	THRSP	SEC23IP
SLA	SYDE1	JUN	MAN1C1	LHFPL1	SNX16	COL13A1	ZNF638	NUP62	SLC10A1	WDR55	ZMAT3
DOCK7	IGSF6	C15orf48	FLJ30679	DYDC1	WDFY1	SLC25A37	DSCAML1	GP1BA	KIF21A	AP1S3	POLB
BEX1	ALK	CLDN18	MAGEA6	CSPG5	WARS2	USP32	ANKRD60	GPRIN1	STK3	CCDC79	ACSM5
SLC4A1AP	LZIC	BCKDHB	KCNQ1	BAX	SOCS3	LAMB2	ARF5	CYBRD1	DPP9	SERPINB11	TRHR
F2RL1	ZDHHC22	LY75	CYB5B	GPR150	ARID1A	TCL6	TFF1	OR10D1P	TRIP13	B3GNT8	FSD2
DENR	DDOST	LOC146880	CCDC13	MRPL37	MYL4	PITPNC1	STOX1	CCT5	OXTR	SLAMF1	SIRT1
HAVCR2	FADD	GNMT	CD300LB	RASGEF1B	SNAP29	SKAP2	SNAI1	LGALS14	NDUFS1	TMEM53	MS4A6E
RNF149	FNBP1L	MC2R	ZBTB40	TAS1R2	ZNF436	CDC73	AIM2	DAPK3	OR4D2	CCDC155	TC2N
SLC22A14	C10orf95	ARMC8	ZNF138	VNN1	HCG9	INA	GBP5	ITGB3	TFF3	HSPG2	GDAP1L1
AR	ERP27	CFDP1	UPB1	ARSA	DNAJC12	ERGIC2	CALR3	FARP1	TNFRSF10C	ELFN2	SLC16A14
DSE	RARRES3	PLAC8	SUPV3L1	LRRTM2	ATG9B	ACTL7B	PTPRCAP	NKAIN3	PTGR2	AMOTL1	HAVCR1
LRRC15	POU4F1	CHCHD4	FGR	BOD1	AGPAT2	COX6B2	UFD1L	MYO1G	SHOC2	CNTF	S100Z
TNFRSF8	CACNG2	COX5A	TMPRSS2	BAALC	TGFB2	PTGER2	GIMAP2	TH	ACIN1	RBM27	LOC148413
VPS37A	BOLA1	SLC25A46	USP38	MGAT4A	MRPS31	CSMD2	TUB	SDF4	SLC43A1	RIN3	OLFML1
RAB21	ERCC2	C5orf46	BTN2A2	WNT5A	NUDT9	TMPRSS11B	MEGF8	GPR82	ARID4A	HIST1H3F	PUSL1
PRAM1	MUC12	CYTIP	RAB9B	PPP1R11	L1CAM	ZNF282	CCRL2	NDFIP1	MEGF6	SH3PXD2B	LTBP4
STK40	THUMPD1	GANAB	CPB2	ICMT	ZW10	SDC2	XKRX	FOXRED1	RASSF5	FSCN2	TRMT11
KIAA0754	PPP1R14C	SLC24A3	VEZT	TAF7	ITGB3BP	MSRB3	B3GNT6	SLC25A38	SLC4A2	NAP1L5	TEKT5
SNX20	FAH	SP140	HCG22	BHLHB9	TMED5	IL4I1	GPR35	APOH	MADCAM1	RBM15	RNASE4
UHRF1BP1	CD7	ANKRD13D	CARHSP1	ZMIZ2	KCNIP3	PDZD11	ZNF552	SLC25A32	PRRG4

## Sheet: up and down regulated genes
Genes differentially expressed among different studies (Pval<0.0001) in A vs. OD
Abbreviations: A, astrocytoma; OD, oligodendroglioma; ES, effect size.
upregulated genes					downregulated genes
EntrezID	Name	Combined ES	P value		EntrezID	Name	Combined ES	P value
51411	BIN2	1.6907	2.23e-05		55140	ELP3	-1.4435	6.94e-05
6916	TBXAS1	1.6221	8.63e-05		3313	HSPA9	-1.318	8.73e-08
338773	TMEM119	1.6106	4.5e-05		9026	HIP1R	-1.3054	2.84e-09
7462	LAT2	1.5738	2.91e-05		23219	FBXO28	-1.2516	2.75e-05
81704	DOCK8	1.5245	6.41e-05		84894	LINGO1	-1.2256	6.42e-05
54518	APBB1IP	1.4871	3.29e-05		440026	TMEM41B	-1.2254	8.18e-11
5272	SERPINB9	1.4734	1.43e-07		79608	RIC3	-1.2223	8.18e-11
23533	PIK3R5	1.4619	7.57e-06		51340	CRNKL1	-1.2067	4.43e-05
54440	SASH3	1.4526	1.21e-06		140767	NRSN1	-1.1524	7.05e-05
112616	CMTM7	1.4252	2.14e-05		8539	API5	-1.1432	1.12e-09
64333	ARHGAP9	1.4097	6e-05		124454	EARS2	-1.14	9.41e-08
57705	WDFY4	1.4033	6.03e-05		64432	MRPS25	-1.1082	3.55e-09
199	AIF1	1.3655	2.31e-05		10128	LRPPRC	-1.1069	2.26e-06
5777	PTPN6	1.3487	2.89e-05		655	BMP7	-1.1037	2.13e-05
695	BTK	1.3423	2.13e-05		728215	FAM155A	-1.0991	4.45e-06
2357	FPR1	1.3412	1.82e-06		51075	TMX2	-1.0967	4.86e-08
719	C3AR1	1.3382	3.56e-05		116442	RAB39B	-1.0923	1.9e-07
10320	IKZF1	1.3326	2.75e-05		4076	CAPRIN1	-1.0912	4.49e-09
89790	SIGLEC10	1.3245	8.71e-05		7385	UQCRC2	-1.0845	2e-06
10870	HCST	1.3172	8.99e-05		55197	RPRD1A	-1.066	6.97e-07
27180	SIGLEC9	1.3146	6.67e-05		3156	HMGCR	-1.0628	1.03e-05
6195	RPS6KA1	1.3036	4e-06		6767	ST13	-1.0578	7.93e-05
64115	C10orf54	1.3027	9.24e-06		203859	ANO5	-1.056	3.78e-05
50619	DEF6	1.2946	1.8e-05		64327	LMBR1	-1.0546	1.94e-07
1436	CSF1R	1.2917	1.74e-07		64431	ACTR6	-1.0533	6.11e-05
6518	SLC2A5	1.2894	6.43e-05		4139	MARK1	-1.042	1.91e-07
718	C3	1.2681	2.34e-05		84900	RNFT2	-1.0342	4.88e-05
6001	RGS10	1.2645	1.56e-06		90806	ANGEL2	-1.03	2.71e-07
5724	PTAFR	1.2619	7.38e-05		5636	PRPSAP2	-1.0284	3.15e-08
7805	LAPTM5	1.2501	9.17e-05		79876	UBA5	-1.0269	5.63e-08
832	CAPZB	1.2296	6.66e-07		9793	CKAP5	-1.0233	3.15e-08
64581	CLEC7A	1.2146	7.64e-05		25896	INTS7	-1.0147	4.56e-08
2215	FCGR3B	1.2084	6.7e-05		5716	PSMD10	-1.011	4.86e-08
8832	CD84	1.2054	4.5e-06		219539	YPEL4	-1.0082	2.25e-05
27071	DAPP1	1.1954	2.85e-06		5007	OSBP	-1.0071	7.65e-05
399	RHOH	1.1941	8.69e-05		54700	RRN3	-1.0059	4.88e-08
3587	IL10RA	1.1919	6.67e-05		9338	TCEAL1	-1.0036	1.98e-07
2000	ELF4	1.179	1.51e-05		6683	SPAST	-1.0007	4.88e-08
7940	LST1	1.1766	1.63e-08		9804	TOMM20	-0.99975	5.13e-08
3597	IL13RA1	1.1721	2.52e-05		55031	USP47	-0.99744	5.27e-08
4053	LTBP2	1.1708	2.62e-05		4038	LRP4	-0.99709	5.27e-08
55707	NECAP2	1.1688	5.84e-06		7024	TFCP2	-0.99153	5.36e-08
5880	RAC2	1.1625	2.76e-05		54413	NLGN3	-0.9849	1.9e-07
257106	ARHGAP30	1.1618	4.89e-08		5862	RAB2A	-0.98403	5.31e-05
85236	HIST1H2BK	1.1597	3.52e-06		84249	PSD2	-0.98358	6.41e-05
55803	ADAP2	1.1527	5.58e-05		23217	ZFR2	-0.97866	5.93e-05
9450	LY86	1.1471	3.6e-08		10884	MRPS30	-0.977	8.73e-08
7035	TFPI	1.1463	1.82e-05		1399	CRKL	-0.9728	6.9e-05
1230	CCR1	1.1427	6.41e-05		3298	HSF2	-0.96874	1.29e-06
29946	SERTAD3	1.1395	2.07e-06		10363	HMG20A	-0.9669	7.23e-07
122618	PLD4	1.1393	1.21e-06		10294	DNAJA2	-0.96222	1.53e-07
51291	GMIP	1.138	4.88e-08		222008	VSTM2A	-0.9579	3.98e-05
3566	IL4R	1.1376	9.63e-05		9184	BUB3	-0.95767	1.78e-07
3603	IL16	1.1344	3e-05		25814	ATXN10	-0.95573	2.78e-07
3554	IL1R1	1.1311	4.8e-05		29978	UBQLN2	-0.95425	8.09e-05
4033	LRMP	1.1111	8.69e-05		10598	AHSA1	-0.95253	1.94e-07
3693	ITGB5	1.1085	1.11e-05		50512	PODXL2	-0.95082	1.9e-07
57085	AGTRAP	1.1036	7.05e-07		157567	ANKRD46	-0.94623	2.76e-06
7100	TLR5	1.0997	3.04e-08		128486	FITM2	-0.94369	2.22e-07
7305	TYROBP	1.0996	8.93e-05		653319	KIAA0895L	-0.94267	2.32e-07
79958	DENND1C	1.0965	4.3e-09		4300	MLLT3	-0.94133	2.5e-07
169792	GLIS3	1.0856	3.17e-05		400073	C12orf76	-0.94053	4.53e-05
2210	FCGR1B	1.0849	2.21e-05		11231	SEC63	-0.94011	2.37e-07
9249	DHRS3	1.0828	2.97e-08		25800	SLC39A6	-0.93963	2.6e-07
55970	GNG12	1.0765	2.84e-05		112840	WDR89	-0.93706	2.6e-07
114548	NLRP3	1.0702	7.28e-06		23161	SNX13	-0.93703	3.42e-07
374403	TBC1D10C	1.0672	5.26e-05		10569	SLU7	-0.93494	3.01e-06
83742	MARVELD1	1.063	1.08e-07		1951	CELSR3	-0.92995	3.35e-07
5336	PLCG2	1.0541	9.24e-06		7652	ZNF99	-0.92747	3.46e-07
84885	ZDHHC12	1.0526	3.37e-06		154807	VKORC1L1	-0.92729	4.63e-06
51225	ABI3	1.0505	2.97e-08		114791	TUBGCP5	-0.92644	3.55e-07
147138	TMC8	1.0479	2.29e-06		8886	DDX18	-0.92517	3.65e-07
221472	FGD2	1.0387	7.35e-06		2918	GRM8	-0.92416	3.55e-07
5452	POU2F2	1.0375	7.93e-05		54332	GDAP1	-0.92053	4.32e-07
5330	PLCB2	1.034	4.86e-08		55915	LANCL2	-0.92001	4.4e-07
4524	MTHFR	1.0279	3.15e-08		84549	MAK16	-0.91694	6.02e-07
11024	LILRA1	1.0265	4.86e-05		10923	SUB1	-0.91648	6.29e-05
23102	TBC1D2B	1.0237	3.15e-08		57544	TXNDC16	-0.91228	5.21e-07
3109	HLA-DMB	1.0213	8.71e-05		55279	ZNF654	-0.91206	5.74e-07
200014	CC2D1B	1.0174	5.26e-05		2743	GLRB	-0.90957	5.76e-07
1535	CYBA	1.0162	7.62e-06		18	ABAT	-0.90778	5.74e-07
79626	TNFAIP8L2	1.0071	4.86e-08		1653	DDX1	-0.90405	6.39e-07
84898	PLXDC2	1.0033	4.43e-06		25875	LETMD1	-0.90332	6.94e-07
1903	S1PR3	1.0029	1.9e-07		92	ACVR2A	-0.90303	3.63e-06
945	CD33	0.99797	5.27e-08		8452	CUL3	-0.89921	7e-07
7414	VCL	0.99741	1.84e-05		83759	RBM4B	-0.89798	7.93e-07
2635	GBP3	0.98853	1.24e-06		65084	TMEM135	-0.89777	7e-07
6239	RREB1	0.98848	6.65e-08		51164	DCTN4	-0.89735	8.1e-07
4668	NAGA	0.98333	1.7e-05		8050	PDHX	-0.89636	7.3e-07
1536	CYBB	0.9822	2.77e-05		5063	PAK3	-0.8939	7.38e-05
114132	SIGLEC11	0.97968	8.15e-08		10291	SF3A1	-0.8938	8.62e-05
80228	ORAI2	0.97792	1.88e-06		2965	GTF2H1	-0.89333	3.01e-05
6352	CCL5	0.96242	1.62e-05		57502	NLGN4X	-0.89204	4.49e-06
27141	CIDEB	0.95994	1.46e-07		7260	TSSC1	-0.88896	9.81e-07
84967	LSM10	0.95885	6.94e-07		91942	NDUFAF2	-0.88861	2.5e-05
5778	PTPN7	0.9581	1.21e-06		57498	KIDINS220	-0.88809	8.87e-07
4261	CIITA	0.95635	2.29e-06		5455	POU3F3	-0.88551	9.81e-07
27074	LAMP3	0.95244	1.18e-05		2021	ENDOG	-0.87839	2.02e-05
92799	SHKBP1	0.94956	4.62e-05		11319	ECD	-0.87653	1.35e-06
54360	CYTL1	0.94682	7.62e-06		2188	FANCF	-0.87581	1.23e-06
915	CD3D	0.94505	1.98e-07		57763	ANKRA2	-0.87091	3.48e-05
1521	CTSW	0.94419	7.62e-05		25948	KBTBD2	-0.86523	7.79e-05
677	ZFP36L1	0.94334	1.82e-05		27154	BRPF3	-0.86504	1.76e-06
6494	SIPA1	0.9421	1.24e-06		57037	ANKMY2	-0.864	1.87e-06
9509	ADAMTS2	0.93392	6.37e-05		7419	VDAC3	-0.86335	1.9e-06
6281	S100A10	0.93237	2.93e-07		9759	HDAC4	-0.8629	1.89e-06
6510	SLC1A5	0.93082	3.74e-06		9481	SLC25A27	-0.86225	1.89e-06
202	AIM1	0.93022	2.95e-07		4800	NFYA	-0.8589	2.29e-06
3691	ITGB4	0.91466	1.63e-05		55006	TRMT61B	-0.85795	2.08e-06
256236	NAPSB	0.91122	5.81e-07		84919	PPP1R15B	-0.85587	2.29e-06
11035	RIPK3	0.90844	9.37e-07		506	ATP5B	-0.85501	2.4e-06
3108	HLA-DMA	0.90526	6.1e-07		8087	FXR1	-0.85256	1.69e-05
2634	GBP2	0.90388	6.38e-07		23760	PITPNB	-0.85161	2.42e-06
5971	RELB	0.90378	6.48e-07		10016	PDCD6	-0.85034	2.73e-06
83938	C10orf11	0.90309	8.1e-05		11051	NUDT21	-0.84943	2.84e-06
150368	FAM109B	0.9021	1.83e-05		27092	CACNG4	-0.84704	3.01e-06
713	C1QB	0.89988	1.03e-05		8089	YEATS4	-0.84553	5.26e-05
3003	GZMK	0.89952	6.67e-07		10795	ZNF268	-0.84543	3.01e-06
56944	OLFML3	0.8975	1.2e-06		283417	DPY19L2	-0.84274	3.08e-06
84617	TUBB6	0.89518	5.9e-05		11266	DUSP12	-0.84273	3.29e-06
2688	GH1	0.89514	3.84e-06		1386	ATF2	-0.84233	3.19e-06
4327	MMP19	0.89362	7.58e-07		26122	EPC2	-0.84226	3.29e-06
57817	HAMP	0.89359	7.87e-07		283927	NUDT7	-0.83944	3.38e-06
6452	SH3BP2	0.8886	2.23e-05		57696	DDX55	-0.83629	3.81e-06
118788	PIK3AP1	0.88372	2.78e-05		11022	TDRKH	-0.83431	3.84e-06
10736	SIX2	0.88257	4e-05		54969	C4orf27	-0.83332	3.84e-06
11313	LYPLA2	0.88105	1.09e-06		64795	RMND5A	-0.83266	4.2e-06
1154	CISH	0.87898	1.21e-06		64219	PJA1	-0.83253	4e-06
9020	MAP3K14	0.87764	1.23e-06		376940	ZC3H6	-0.83162	8.98e-05
139716	GAB3	0.87583	2.47e-05		10280	SIGMAR1	-0.83069	4.39e-06
6036	RNASE2	0.87492	1.4e-06		23041	MON2	-0.83062	2.84e-05
9697	TRAM2	0.87348	1.39e-06		1478	CSTF2	-0.82996	4.2e-06
27287	VENTX	0.87049	6.25e-06		7737	RNF113A	-0.82864	4.49e-06
7867	MAPKAPK3	0.86409	2.23e-05		51651	PTRH2	-0.82751	9.45e-06
10333	TLR6	0.864	1.22e-05		91298	C12orf29	-0.82543	4.74e-06
4026	LPP	0.86338	1.85e-06		23390	ZDHHC17	-0.82463	4.79e-06
23207	PLEKHM2	0.86136	1.89e-06		57472	CNOT6	-0.82447	4.89e-06
1234	CCR5	0.85799	2.09e-06		7222	TRPC3	-0.82328	4.91e-06
92235	DUSP27	0.85441	8.13e-05		84364	ARFGAP2	-0.82236	5.14e-06
51177	PLEKHO1	0.85136	2.42e-06		10574	CCT7	-0.81712	6.23e-06
2707	GJB3	0.84926	1.83e-05		8209	C21orf33	-0.81665	6.95e-06
90273	CEACAM21	0.84926	3.81e-05		55037	PTCD3	-0.81613	6.29e-06
7392	USF2	0.84548	3.02e-06		22868	FASTKD2	-0.81517	6.64e-06
200010	SLC5A9	0.84277	8.17e-05		4705	NDUFA10	-0.81456	6.32e-06
3479	IGF1	0.84154	3.29e-06		9363	RAB33A	-0.81318	7.09e-06
10019	SH2B3	0.83931	3.38e-06		23258	DENND5A	-0.81151	6.81e-06
56169	GSDMC	0.83713	3.63e-06		5869	RAB5B	-0.81016	7.23e-06
3718	JAK3	0.83592	3.63e-06		9913	SUPT7L	-0.80756	8.47e-06
8807	IL18RAP	0.83565	3.63e-06		7251	TSG101	-0.80745	9.4e-06
939	CD27	0.83523	5.44e-05		83591	THAP2	-0.80738	7.98e-06
3111	HLA-DOA	0.83495	3.79e-06		3796	KIF2A	-0.80627	8.46e-06
8477	GPR65	0.83412	3.84e-06		3326	HSP90AB1	-0.80501	7.46e-05
29101	SSU72	0.83331	3.84e-06		22874	PLEKHA6	-0.80452	8.64e-06
9945	GFPT2	0.83233	4.05e-06		55892	MYNN	-0.80359	8.47e-06
10538	BATF	0.83173	1.79e-05		9946	CRYZL1	-0.80343	1.18e-05
4064	CD180	0.82954	4.2e-06		11017	SNRNP27	-0.80224	8.8e-06
7114	TMSB4X	0.82411	4.69e-06		23517	SKIV2L2	-0.80173	9.16e-06
3937	LCP2	0.82162	6.69e-05		80055	PGAP1	-0.80171	8.81e-06
714	C1QC	0.81454	9.54e-06		5799	PTPRN2	-0.80154	9.4e-06
683	BST1	0.81053	7.02e-06		6713	SQLE	-0.79895	9.87e-06
9077	DIRAS3	0.80955	7.94e-06		23279	NUP160	-0.79807	9.39e-06
5167	ENPP1	0.80638	7.98e-06		4301	MLLT4	-0.79564	1.03e-05
8447	DOC2B	0.80481	7.98e-06		284443	ZNF493	-0.79479	1.04e-05
84807	NFKBID	0.80096	1.52e-05		4685	NCAM2	-0.79424	1.03e-05
4299	AFF1	0.79944	9.24e-06		150275	CCDC117	-0.79344	1.15e-05
93589	CACNA2D4	0.79904	9.82e-06		57633	LRRN1	-0.79312	4.68e-05
25802	LMOD1	0.79872	9.8e-06		8732	RNGTT	-0.79131	1.18e-05
55160	ARHGEF10L	0.79719	9.82e-06		84749	USP30	-0.79037	1.18e-05
10161	LPAR6	0.78942	5.97e-05		51295	ECSIT	-0.78845	2.18e-05
3234	HOXD8	0.78491	1.37e-05		80856	KIAA1715	-0.78566	1.33e-05
7226	TRPM2	0.77968	1.55e-05		10039	PARP3	-0.78412	1.55e-05
9308	CD83	0.77873	1.82e-05		10138	YAF2	-0.78403	1.37e-05
2999	GZMH	0.7787	3.98e-05		5995	RGR	-0.78333	1.47e-05
64858	DCLRE1B	0.77853	1.69e-05		4168	MCF2	-0.78146	6.41e-05
930	CD19	0.77742	1.69e-05		6091	ROBO1	-0.78059	1.52e-05
57091	CASS4	0.77653	1.73e-05		11325	DDX42	-0.77961	6.67e-05
5551	PRF1	0.77532	1.76e-05		2218	FKTN	-0.77951	1.57e-05
64121	RRAGC	0.77403	1.95e-05		54529	ASNSD1	-0.77869	1.61e-05
83449	PMFBP1	0.77233	2.89e-05		25813	SAMM50	-0.77802	1.82e-05
7128	TNFAIP3	0.76927	4.8e-05		7014	TERF2	-0.77733	2.13e-05
9180	OSMR	0.76904	2.11e-05		51714	SELT	-0.77621	1.79e-05
843	CASP10	0.76821	2.09e-05		80975	TMPRSS5	-0.77584	1.9e-05
94120	SYTL3	0.76712	3.52e-05		1027	CDKN1B	-0.77543	1.79e-05
23038	WDTC1	0.7667	2.22e-05		4594	MUT	-0.77462	1.84e-05
10871	CD300C	0.76519	2.23e-05		56993	TOMM22	-0.77419	1.89e-05
10068	IL18BP	0.76501	2.22e-05		8195	MKKS	-0.77305	8.94e-05
158830	CXorf65	0.76489	2.25e-05		10020	GNE	-0.77183	1.91e-05
54741	LEPROT	0.76455	2.61e-05		1456	CSNK1G3	-0.77106	2.04e-05
11149	BVES	0.76342	2.42e-05		90673	PPP1R3E	-0.77077	2.03e-05
223082	ZNRF2	0.76341	3.29e-05		4733	DRG1	-0.76971	2.11e-05
3932	LCK	0.76029	2.43e-05		59349	KLHL12	-0.76906	2.23e-05
6375	XCL1	0.75754	2.65e-05		488	ATP2A2	-0.7685	2.13e-05
10567	RABAC1	0.7555	2.72e-05		55251	PCMTD2	-0.76833	2.02e-05
388121	TNFAIP8L3	0.75504	2.89e-05		2731	GLDC	-0.76468	2.25e-05
221476	PI16	0.75398	2.86e-05		84684	INSM2	-0.76264	8.53e-05
5225	PGC	0.75164	3.1e-05		27075	TSPAN13	-0.7622	2.58e-05
29950	SERTAD1	0.74986	3.26e-05		23410	SIRT3	-0.76126	2.47e-05
3762	KCNJ5	0.74884	3.23e-05		10196	PRMT3	-0.75928	2.51e-05
3242	HPD	0.74665	8.77e-05		55850	USE1	-0.7588	2.65e-05
9909	DENND4B	0.74611	3.43e-05		83693	HSDL1	-0.75806	2.76e-05
8857	FCGBP	0.74565	3.77e-05		57178	ZMIZ1	-0.75768	2.63e-05
3206	HOXA10	0.74543	3.44e-05		4675	NAP1L3	-0.75745	2.63e-05
29933	GPR132	0.74173	3.77e-05		7699	ZNF140	-0.75727	2.77e-05
6347	CCL2	0.73784	4.3e-05		55128	TRIM68	-0.75696	2.84e-05
51060	TXNDC12	0.73703	4.5e-05		129787	TMEM18	-0.75624	2.8e-05
7373	COL14A1	0.73289	4.8e-05		55334	SLC39A9	-0.75623	2.77e-05
5195	PEX14	0.72896	5.26e-05		7592	ZNF41	-0.75397	3.1e-05
83741	TFAP2D	0.72832	5.56e-05		79722	ANKRD55	-0.75226	2.95e-05
3119	HLA-DQB1	0.72665	5.57e-05		4661	MYT1	-0.75204	2.99e-05
3559	IL2RA	0.72404	5.74e-05		252969	NEIL2	-0.75186	3.16e-05
60489	APOBEC3G	0.72378	5.93e-05		148156	ZNF558	-0.75056	3.23e-05
55024	BANK1	0.72338	5.97e-05		7804	LRP8	-0.75033	3.06e-05
10298	PAK4	0.72117	6.67e-05		200734	SPRED2	-0.75002	3.24e-05
730	C7	0.71896	6.41e-05		56674	TMEM9B	-0.75	4.65e-05
2676	GFRA3	0.71627	6.81e-05		5365	PLXNB3	-0.74866	3.25e-05
11167	FSTL1	0.71302	7.64e-05		1537	CYC1	-0.74813	3.23e-05
79258	MMEL1	0.70914	8.35e-05		10743	RAI1	-0.74636	3.44e-05
3561	IL2RG	0.70729	8.62e-05		8675	STX16	-0.746	3.59e-05
126364	LRRC25	0.70652	8.63e-05		142940	TRUB1	-0.74173	3.96e-05
10627	MYL12A	0.70639	8.63e-05		8802	SUCLG1	-0.74124	4e-05
162083	C16orf82	0.70619	8.63e-05		9240	PNMA1	-0.73933	4.03e-05
1830	DSG3	0.70393	9.43e-05		10579	TACC2	-0.73925	4.09e-05
					25871	C3orf17	-0.73586	4.53e-05
					10621	POLR3F	-0.73473	4.61e-05
					9416	DDX23	-0.73444	4.8e-05
					84206	MEX3B	-0.73442	4.83e-05
					26039	SS18L1	-0.73313	4.95e-05
					84450	ZNF512	-0.73219	4.95e-05
					79745	CLIP4	-0.73196	5.33e-05
					10594	PRPF8	-0.73193	5.15e-05
					340252	ZNF680	-0.7307	4.88e-05
					79634	SCRN3	-0.73004	4.95e-05
					2118	ETV4	-0.72893	5.56e-05
					2935	GSPT1	-0.72804	5.56e-05
					57446	NDRG3	-0.728	5.48e-05
					253558	LCLAT1	-0.72695	5.81e-05
					80312	TET1	-0.72645	5.86e-05
					114932	MRFAP1L1	-0.72597	5.97e-05
					79072	FASTKD3	-0.72517	5.74e-05
					1119	CHKA	-0.72445	5.94e-05
					246213	SLC17A8	-0.72256	6.29e-05
					84317	CCDC115	-0.72228	6.55e-05
					55709	KBTBD4	-0.72209	6.53e-05
					51318	MRPL35	-0.72115	6.41e-05
					23395	LARS2	-0.72061	6.41e-05
					23305	ACSL6	-0.7206	6.59e-05
					9382	COG1	-0.71954	6.8e-05
					9665	KIAA0430	-0.7194	6.67e-05
					7574	ZNF26	-0.71832	6.53e-05
					283377	SPRYD4	-0.71786	6.69e-05
					286451	YIPF6	-0.71678	8.69e-05
					28982	FLVCR1	-0.71657	7.38e-05
					9990	SLC12A6	-0.71605	7.13e-05
					54331	GNG2	-0.71561	7.2e-05
					79738	BBS10	-0.71456	7.06e-05
					10562	OLFM4	-0.71345	7.62e-05
					57695	USP37	-0.71345	7.79e-05
					64777	RMND5B	-0.71308	7.82e-05
					164	AP1G1	-0.71218	7.62e-05
					10921	RNPS1	-0.71206	7.62e-05
					7520	XRCC5	-0.71198	8.01e-05
					118987	PDZD8	-0.71186	7.64e-05
					93058	COQ10A	-0.70953	8.47e-05
					29915	HCFC2	-0.70941	8.17e-05
					3841	KPNA5	-0.70923	8.62e-05
					38	ACAT1	-0.70918	8.53e-05
					6242	RTKN	-0.70718	8.63e-05
					6632	SNRPD1	-0.70714	8.89e-05
					57476	GRAMD1B	-0.70685	9.12e-05
					9330	GTF3C3	-0.70594	8.93e-05
					26589	MRPL46	-0.70514	9.55e-05
					79648	MCPH1	-0.70406	8.98e-05
					93973	ACTR8	-0.70359	8.99e-05
					100128239	LOC100128239	-0.70242	9.66e-05
					27146	FAM184B	-0.70173	9.74e-05

## Sheet: hub genes
The top 10 hub genes in A vs. OD
Abbreviations: A, astrocytoma; OD, oligodendroglioma.
Id	Gene	Degree	Betweenness	Expression level
Q13618	CUL3	38	5903.56	-0.89921
P15336	ATF2	13	2133.68	-0.84233
P08238	HSP90AB1	12	3113.42	-0.80501
P29350	PTPN6	11	2004.06	1.3487
Q15554	TERF2	8	669.17	-0.77733
P06239	LCK	7	2360.71	0.76029
P56524	HDAC4	7	969.9	-0.8629
P06576	ATP5B	7	920.21	-0.85501
Q6P2Q9	PRPF8	7	407.75	-0.73193
P18206	VCL	7	394.05	0.99741
