# Supplementary material for: Gene expression meta-analysis in diffuse low-grade glioma and the corresponding histological subtypes
Source: Sci Rep. 2017 Sep 18;7:11741. doi: 10.1038/s41598-017-12087-y (PMC5603565; doi:10.1038/s41598-017-12087-y)
Supplement: Supplementary file 4 — Supplementary Table S3 [file 41598_2017_12087_MOESM4_ESM.xls]

## Sheet: 工作簿1
Table S3. Comparison of the positive rates of SPARC, MTHFD2, PTPRZ1, RBP4, CCKBR, and STX1A protein expression between DLGG and NG samples.
Abbreviations: DLGG, diffused low-grade glioma; NG, non-glioma.
	SPARC	MTHFD2	PTPRZ1	RBP4	CCKBR	STX1A
DLGG	6/6	6/6	2/6	1/6	0/6	0/6
NG	1/6	0/6	0/6	6/6	4/6	1/6
Fisher's exact test p	0.0015	0.002	0.455	0.015	0.061	1
