# Supplementary material for: Gene expression meta-analysis in diffuse low-grade glioma and the corresponding histological subtypes
Source: Sci Rep. 2017 Sep 18;7:11741. doi: 10.1038/s41598-017-12087-y (PMC5603565; doi:10.1038/s41598-017-12087-y)
Supplement: Supplementary file 5 — Supplementary Table S4 [file 41598_2017_12087_MOESM5_ESM.xlsx]

## Sheet: 工作表1
Table S4. Primer information of SPARC, MTHFD2, PTPRZ1, RBP4, CCKBR, and STX1A.
Name	Primer	Sequence	Size
Homo GAPDH	Forward	5‘- TCAAGAAGGTGGTGAAGCAGG -3’	115bp
	Reverse	5‘- TCAAAGGTGGAGGAGTGGGT -3
Homo PTPRZ1	Forward	5‘- TCCTCCGAAAACCCAGAGAC -3	165bp
	Reverse	5‘- GGGCTGTGCTGTTATGTCTG -3
Homo RBP4	Forward	5‘- GATGACCACTGGATCGTCGA -3	158bp
	Reverse	5‘- TGCCTTACAATCTTCTGCGC -3
Homo STX1A	Forward	5‘- ACTCCACGCTGTCCAGAAAG -3	157bp
	Reverse	5‘- CCACTCTCCAGCATGTCCTC -3
Homo CCKBR	Forward	5‘- TGTTGCTGGTGATCGTTGTG -3	178bp
	Reverse	5‘- ATGAAGCAGTAGACCAGGGG -3
Homo MTHFD2	Forward	5‘- CCTCCTTGTTCAGTTGCCTC -3	218bp
	Reverse	5‘- TTCCAGCCACAACCACATTC -3
Homo SPARC	Forward	5‘- CAGAACCACCACTGCAAACA -3	158bp
	Reverse	5‘- AAGTGGCAGGAAGAGTCGAA -3
